# Supplementary material for: Identification of shared key genes in Rheumatoid Arthritis and COVID-19 and their relevance as diagnostic biomarkers and with immune infiltration: New insights from bioinformatics analysis
Source: PLoS One. 2025 Oct 9;20(10):e0333886. doi: 10.1371/journal.pone.0333886 (PMC12510541; doi:10.1371/journal.pone.0333886)
Supplement: S1 Table — (XLSX) [file pone.0333886.s001.xlsx]

## Sheet: Sheet1
S1 Table. Differential expressed genes RA patients in dataset
ID	logFC	AveExpr	t	P-value	FDR(adjusted P-value)	Beta
IGH	7.10366	7.82215	5.53156	1.49216e-05	0.00285792	3.19426
MMP1	6.65039	9.14608	8.25639	3.6006e-08	0.000169372	8.77956
IGLV1-44	6.28074	8.35375	4.32202	0.000277106	0.0140432	0.44129
IGHG1	5.48425	9.64961	4.1743	0.000397265	0.0172075	0.102348
MMP13	5.30124	5.19854	5.89781	6.29731e-06	0.00185141	4.00481
IGLC1	5.2971	9.39666	4.10196	0.000473842	0.019403	-0.0633715
CXCL13	5.26928	4.88671	5.08027	4.39355e-05	0.00474019	2.17717
IGLL3P	5.02406	8.17536	3.79966	0.000987874	0.0306933	-0.752644
GJB2	4.84181	7.48784	7.99398	6.16854e-08	0.000191573	8.29024
IGJ	4.74875	7.50993	3.23248	0.00384232	0.0672406	-2.01732
CSN1S1	4.7299	7.78922	3.13122	0.00487427	0.0763434	-2.23691
CXCL6	4.71363	5.55931	6.0715	4.20379e-06	0.00143294	4.38367
GJB6	4.63249	4.62488	4.01938	0.000579378	0.0222336	-0.252272
AQP9	4.53097	5.53062	7.09438	4.18875e-07	0.000378921	6.53127
SDC1	4.24265	5.15087	7.10961	4.05153e-07	0.000378921	6.56207
MMP3	4.23727	11.579	5.6103	1.23815e-05	0.00272162	3.36977
CLEC5A	4.17184	5.0999	7.73253	1.06441e-07	0.000191573	7.79202
IGKV1-17	4.15993	6.34952	2.91312	0.00808229	0.104391	-2.70107
KIF20A	4.1235	4.32127	12.2345	2.90565e-11	6.8341e-07	14.9647
IGKV1OR2-108 /// IGKV1OR2-108	4.09094	5.92523	2.90632	0.00820932	0.105051	-2.71531
IGHM	4.03736	7.40249	2.75585	0.0115616	0.127546	-3.02706
C15orf48	4.02024	6.38269	5.5174	1.54317e-05	0.00290362	3.16264
GUSBP11	4.01985	8.17436	4.47225	0.000192115	0.0113531	0.7863
CORO1A	3.94771	5.51648	5.46152	1.76243e-05	0.003062	3.03762
IGHA1 /// IGHG1 /// IGHM /// IGHV3-23 /// IGHV4-31	3.78653	4.14796	3.15463	0.00461418	0.0740995	-2.18636
IGH /// IGHA1 /// IGHD /// IGHG1 /// IGHG3 /// IGHM /// IGHV3-23 /// IGHV4-31	3.74949	3.42716	3.70216	0.00125063	0.0348103	-0.973293
IGK /// IGKC	3.73256	5.89442	3.50594	0.00200523	0.0454846	-1.41381
SLAMF7	3.71028	5.2046	3.13674	0.00481165	0.0758513	-2.225
HK3	3.53735	5.81614	6.80236	7.98289e-07	0.000552228	5.93356
CLEC12A	3.45707	5.46971	5.15784	3.64512e-05	0.00453447	2.35319
abParts /// IGKC /// IGKV4-1 /// IGKV4-1	3.45291	5.22723	2.38181	0.0263458	0.196217	-3.76611
IL4I1	3.40774	4.44055	5.42392	1.92754e-05	0.00320168	2.95333
IGLC1 /// IGLV3-10 /// IGLV3-10	3.39992	3.75786	2.26605	0.0336782	0.222753	-3.98267
ADAM28	3.39506	4.79101	5.2286	3.07526e-05	0.00422983	2.51338
FCGR1B	3.39479	7.01977	6.09986	3.93668e-06	0.00140289	4.44516
RRM2	3.38143	7.04432	8.43252	2.52154e-08	0.000148266	9.10197
CHI3L2	3.37442	9.46247	4.91795	6.503e-05	0.00634184	1.80749
TNFSF11	3.35506	5.99407	6.77216	8.53877e-07	0.000563784	5.87103
IGKV1-37 /// IGKV1-37 /// IGKV1D-37 /// IGKV1D-37	3.34246	6.04277	2.46585	0.0219791	0.178525	-3.60504
GZMK	3.31353	5.47539	4.13878	0.000433185	0.0182263	0.0209554
DLGAP5	3.31125	4.34106	7.67118	1.21139e-07	0.000191573	7.67356
VMO1	3.31073	4.82307	6.53308	1.46101e-06	0.000764678	5.37123
TRAF3IP3	3.28666	4.20093	6.61412	1.21684e-06	0.000698051	5.54158
CCL5	3.28662	6.08503	5.43631	1.87146e-05	0.00314406	2.98112
HLA-DQB1 /// LOC101060835	3.28502	8.49	4.86507	7.3915e-05	0.00676798	1.68674
DPEP2	3.27866	4.90668	6.96053	5.62158e-07	0.000489702	6.2589
TOP2A	3.26745	4.96233	7.1298	3.87658e-07	0.000378921	6.60288
TREM1	3.24293	9.29391	7.22896	3.1236e-07	0.000326615	6.80236
KIAA1644	3.22037	5.26651	4.53033	0.00016676	0.0106841	0.919676
SPP1	3.21599	3.46698	3.64521	0.00143483	0.0375808	-1.10167
CRTAM	3.18657	5.14494	6.32994	2.31889e-06	0.00109081	4.94019
HLA-DQA1 /// LOC100509457	3.15265	8.6137	2.0859	0.0488495	0.264855	-4.30639
WISP3	3.14081	4.43931	3.72599	0.00118066	0.0333764	-0.919467
CKAP2 /// IGLC1 /// IGLJ2 /// IGLJ2 /// IGLJ3 /// IGLJ3 /// IGLJ3 /// IGLV1-44 /// IGLV2-14 /// IGLV@	3.13149	5.23362	2.58388	0.0169736	0.155621	-3.37374
TIMP1	3.11507	11.5099	7.52656	1.64651e-07	0.000215144	7.39199
PABPC1L	3.10539	4.34486	5.63801	1.15961e-05	0.00257303	3.43138
ARRB2	3.09788	5.82536	7.63663	1.30322e-07	0.000191573	7.60658
KMO	3.09479	4.90937	6.53247	1.46303e-06	0.000764678	5.36994
CCR5	3.08928	7.64679	6.29146	2.53236e-06	0.00109685	4.8579
CYBA	3.08773	8.11315	6.27173	2.64954e-06	0.00109685	4.81562
TRIM58	3.08438	4.33207	4.51814	0.000171789	0.0108034	0.891677
CD180	3.06893	5.95103	6.08631	4.06202e-06	0.00140498	4.41581
S100A8	3.0673	10.1635	4.64379	0.00012651	0.00901856	1.18005
CHI3L1	3.06587	9.47211	3.97243	0.000649483	0.0238685	-0.359499
LILRB1	3.05368	4.93745	4.79207	8.8231e-05	0.00751882	1.51981
APCDD1L	3.04635	5.79036	3.75859	0.00109115	0.032241	-0.845713
RSPO2	3.03709	4.07004	3.86078	0.000851842	0.0284336	-0.613865
EMR2	3.03307	5.02314	6.38547	2.04278e-06	0.00100096	5.05858
TNFAIP6	3.01315	10.4214	5.09422	4.24837e-05	0.00464752	2.20885
IGLJ3 /// IGLV3-19 /// IGLV3-19	2.98731	4.33895	3.05215	0.00586158	0.0859503	-2.40665
FKBP11	2.98634	10.0464	7.2187	3.19394e-07	0.000326615	6.78181
CDH11	2.93344	6.49005	5.68739	1.03201e-05	0.00246968	3.54096
ANLN	2.9316	3.49583	5.03716	4.87502e-05	0.00513619	2.07915
HLA-DQB1	2.92103	8.26623	1.68589	0.106012	0.386999	-4.9586
MMP9	2.90686	7.8523	4.589	0.000144556	0.00988357	1.05435
MAGED4 /// MAGED4B /// SNORA11D /// SNORA11E	2.89193	4.96682	4.5144	0.000173358	0.010873	0.883104
HS3ST3A1	2.88975	4.71773	5.02273	5.04775e-05	0.00525324	2.04632
TMEM52B	2.87609	5.00076	4.47372	0.000191429	0.0113502	0.789672
TRBC1	2.85303	5.79963	4.30688	0.000287524	0.0141773	0.406547
MZB1	2.84689	5.80641	2.77668	0.0110301	0.123514	-2.98435
TNFRSF17	2.8423	4.22349	2.25277	0.034629	0.22618	-4.00709
LOC101930593 /// LOC102724352	2.84144	3.62577	5.78971	8.1117e-06	0.00215994	3.76716
EPYC	2.84105	3.69358	4.38939	0.000235121	0.0128905	0.596005
ASPM	2.80761	4.57673	4.14294	0.000428821	0.0181075	0.0304746
IGLC1 /// IGLV3-25 /// IGLV3-25	2.79764	6.12489	3.34107	0.00297161	0.0571014	-1.77937
ARL11	2.77719	4.24752	6.0009	4.95225e-06	0.00162512	4.23014
FAM26F	2.77082	2.51007	5.21493	3.1778e-05	0.0042955	2.48247
BUB1	2.76431	3.91796	8.65836	1.60656e-08	0.000148266	9.50834
CD28	2.76255	6.02097	5.20673	3.24101e-05	0.00429898	2.46391
HPSE	2.74527	6.19083	5.9893	5.08771e-06	0.00163272	4.20484
LPAR5	2.74297	6.20628	4.31523	0.000281727	0.0140432	0.425721
TCIRG1	2.73611	7.83918	5.46009	1.76842e-05	0.003062	3.03443
SERPINA1	2.72807	6.37185	4.52187	0.000170233	0.0107631	0.900248
DENND2D	2.71259	6.79898	7.79096	9.41494e-08	0.000191573	7.90428
NKG7	2.71187	3.23846	3.55675	0.00177514	0.0422585	-1.30026
LILRB3	2.71177	6.46966	7.88936	7.66502e-08	0.000191573	8.09216
IGK	2.70337	4.15416	2.80545	0.010334	0.11868	-2.92511
S100A9	2.68468	8.00121	4.3253	0.000274896	0.0140432	0.448829
PLXNC1	2.68099	4.32934	4.75678	9.61238e-05	0.00786781	1.43902
IFI30 /// PIK3R2	2.67574	10.6934	5.74031	9.11039e-06	0.00230405	3.65811
MYO1G	2.67007	5.08467	8.43714	2.49825e-08	0.000148266	9.11036
VNN2	2.66521	5.35325	3.73935	0.00114315	0.0327204	-0.889266
IGLJ3	2.65241	6.31153	3.13264	0.00485805	0.0763268	-2.23384
IGSF21	2.65067	5.45205	4.65892	0.000121939	0.00889463	1.21474
IGHG1 /// IGHM	2.65041	3.30998	3.01993	0.00631703	0.0896401	-2.47537
KIAA0101	2.64708	7.05305	8.13378	4.62514e-08	0.000181305	8.55226
FCGR2C	2.64496	6.16951	4.70541	0.000108902	0.00850957	1.32134
MMP12	2.63476	4.23176	3.50583	0.00200575	0.0454846	-1.41405
CDCP1	2.62365	3.70822	4.84941	7.67742e-05	0.00694511	1.65095
CDK5	2.61742	5.07921	5.14472	3.76198e-05	0.00456092	2.32345
HLA-DQA1 /// HLA-DQA2 /// LOC100509457	2.61581	9.6381	3.6296	0.00148984	0.0384643	-1.1368
MELK	2.61094	6.02652	5.99895	4.97485e-06	0.00162512	4.22587
FCGR1A /// FCGR1B /// FCGR1C	2.60446	6.89624	5.70866	9.8154e-06	0.00241096	3.58808
TACC3	2.60077	4.69244	6.26414	2.6961e-06	0.00109685	4.79934
HBD	2.59674	5.12899	3.18076	0.00433973	0.071428	-2.12978
FERMT3	2.59387	6.51104	4.64658	0.000125654	0.00901856	1.18645
FCGR3A /// FCGR3B	2.58981	6.18657	6.7128	9.7503e-07	0.000619803	5.74771
HORMAD1	2.58721	2.51929	5.37751	2.15318e-05	0.00344509	2.84911
GZMH	2.58709	3.92545	3.11517	0.00506073	0.0787224	-2.2715
IGHV1-69	2.58532	3.57123	3.08051	0.00548716	0.0828413	-2.34596
FLJ32255	2.57755	5.55762	5.78649	8.17323e-06	0.00215994	3.76006
CD52	2.57342	5.8205	4.08252	0.000496825	0.0199749	-0.10788
ISG20	2.57165	5.06727	2.74391	0.011877	0.129408	-3.05147
ARHGAP30	2.57025	6.94315	7.66319	1.23203e-07	0.000191573	7.65807
LINC01094	2.56744	6.67188	7.45694	1.91056e-07	0.000236507	7.25528
CKAP2 /// DKFZp667J0810 /// IGLC1 /// IGLJ2 /// IGLJ2 /// IGLJ3 /// IGLJ3 /// IGLJ3 /// IGLV1-36 /// IGLV1-36 /// IGLV1-44 /// IGLV1-50 /// IGLV1-50 /// IGLV@	2.56606	5.55969	2.27415	0.0331099	0.220495	-3.96773
SLC46A2	2.55244	3.98076	5.13562	3.84528e-05	0.00461433	2.30281
FZD2	2.54709	6.08427	5.29833	2.6019e-05	0.00381707	2.67084
KCNN4	2.5425	5.0156	4.69647	0.000111297	0.00858263	1.30083
APOC1	2.53594	7.63734	3.28604	0.00338569	0.0623049	-1.90026
IL12RB1	2.53372	5.60128	6.18801	3.21175e-06	0.00123837	4.63566
BUB1B	2.52025	5.03263	5.67693	1.05779e-05	0.00246968	3.51777
FBP1	2.5195	7.40154	4.54473	0.00016101	0.0105486	0.952743
CCNA2	2.51583	2.9081	3.65631	0.00139695	0.0369586	-1.07668
LILRB2	2.50751	6.86826	7.68286	1.18187e-07	0.000191573	7.69615
BTBD11	2.49813	6.02447	6.25528	2.75146e-06	0.00109685	4.78033
CCL18	2.49259	9.01287	3.26303	0.00357502	0.0642356	-1.95063
C16orf54	2.4905	7.26262	4.24508	0.000334298	0.0155082	0.264687
PCSK1	2.48891	5.51062	3.36408	0.00281346	0.0552358	-1.72863
GPR84	2.4757	4.32892	4.06417	0.000519533	0.020544	-0.14987
SLC2A12	2.47351	5.557	3.33181	0.0030376	0.0579457	-1.79974
CD2	2.46823	6.19613	4.2027	0.00037069	0.0166069	0.167468
KCNJ15	2.46413	7.30965	5.19114	3.36472e-05	0.00438876	2.42862
CCNB2	2.46354	5.27148	5.98516	5.13696e-06	0.00163272	4.19581
ACP5	2.45427	7.83162	6.58683	1.29401e-06	0.000724644	5.48432
CYTIP	2.45015	7.93542	4.93227	6.28145e-05	0.00615582	1.84017
SERPINH1	2.44836	7.52675	4.84304	7.79705e-05	0.00702631	1.63637
IGLC1 /// IGLJ3 /// IGLV2-14 /// IGLV@	2.44404	6.90938	2.25286	0.0346225	0.22618	-4.00693
FPR3	2.44395	6.03552	4.15579	0.00041559	0.017612	0.05994
BIN2	2.43908	5.1703	4.85082	7.65126e-05	0.00694511	1.65417
GZMA	2.43864	6.43466	3.77471	0.00104942	0.0317253	-0.809219
HLA-DRB4	2.42842	7.55962	1.81077	0.0839153	0.34493	-4.76567
CPNE5	2.42529	4.82782	3.6738	0.00133925	0.0363077	-1.03728
SKA3	2.42521	4.38679	5.11577	4.0334e-05	0.00462515	2.25779
BLNK	2.42037	7.41727	4.18243	0.000389463	0.0170021	0.121002
TLR2	2.40869	8.26696	4.50513	0.00017732	0.0108892	0.861809
PRKCZ	2.40139	4.94055	5.95262	5.54137e-06	0.00171491	4.12476
IGHA1 /// IGHG1 /// IGHG3 /// IGHM /// IGHV4-31	2.40054	3.07647	2.92906	0.00779172	0.101925	-2.6676
UHRF1	2.39803	5.11224	5.13042	3.8937e-05	0.00462515	2.29101
IL7R	2.39396	6.28685	3.96936	0.00065435	0.0239819	-0.366505
CXCL16	2.38964	8.12198	4.82834	8.07995e-05	0.00717134	1.60277
AC128677.4 /// CH17-132F21.1 /// IGKV1OR-1 /// IGKV1OR-1 /// IGKV1OR10-1 /// IGKV1OR10-1 /// IGKV1OR2-2	2.38081	6.91541	2.66556	0.0141589	0.141981	-3.21045
C1QB	2.37065	9.81434	5.01828	5.1023e-05	0.00528661	2.03619
MARCO	2.36975	10.0909	3.44945	0.00229541	0.0491246	-1.53958
SCRG1	2.3663	7.57902	3.1866	0.00428059	0.0711516	-2.11712
CRTAC1	2.36547	6.73879	3.01668	0.00636473	0.0900712	-2.48228
FCER1G	2.36249	6.32436	6.29141	2.53269e-06	0.00109685	4.85778
KIF23	2.36218	3.42766	4.33744	0.000266877	0.0139431	0.476704
LRRC25	2.35992	6.12558	3.63686	0.00146399	0.0380802	-1.12046
C1QA	2.35684	8.82944	4.01361	0.000587568	0.0222905	-0.265452
LOC100506119	2.34605	4.2277	4.77552	9.18479e-05	0.00760656	1.48192
CDKN3	2.34222	5.18006	4.49384	0.000182268	0.011106	0.835879
HMMR	2.33797	5.73222	6.15512	3.46481e-06	0.00127913	4.56469
ZNF382	2.33792	4.01055	4.94148	6.14297e-05	0.0060707	1.86119
NPL	2.33719	7.17665	6.08866	4.03999e-06	0.00140498	4.4209
ABCC3	2.33615	7.94458	3.82338	0.000932697	0.0296446	-0.698821
LINC01282	2.33468	2.85441	5.10019	4.18762e-05	0.00464752	2.22242
LMNB2	2.33381	4.44559	3.64975	0.00141921	0.0373793	-1.09145
DCAF8	2.33272	3.87638	5.20644	3.24324e-05	0.00429898	2.46327
FGR	2.33168	7.26206	5.29658	2.61288e-05	0.00381707	2.66687
GPR88	2.33041	5.74552	4.49953	0.000179755	0.01101	0.84896
STMN2	2.32928	3.67147	3.39403	0.00261987	0.0530108	-1.66245
LOC101928716	2.32568	3.13261	6.81812	7.70756e-07	0.000549339	5.96615
BSCL2 /// HNRNPUL2-BSCL2	2.31999	6.25266	6.88574	6.63274e-07	0.000520007	6.10554
SHMT2	2.31902	5.60907	5.16032	3.62343e-05	0.00453447	2.35881
HARBI1	2.31834	4.55206	5.12204	3.97299e-05	0.00462515	2.27201
LAMP3	2.31663	5.06844	2.47212	0.0216819	0.177865	-3.5929
CKS2	2.30299	7.31428	5.7792	8.31446e-06	0.00217285	3.74397
CKAP2 /// IGLC1 /// IGLV3-1 /// IGLV3-1 /// IGLV@	2.29845	4.18539	1.95117	0.0639428	0.302481	-4.53691
RHOH	2.28914	4.34885	3.78976	0.00101186	0.0310692	-0.775106
FYB	2.287	4.60931	5.29758	2.60662e-05	0.00381707	2.66913
C4orf48	2.28677	6.90324	5.3895	2.09243e-05	0.00337082	2.87605
CPXM1	2.28637	4.07235	2.63927	0.0150132	0.146276	-3.26329
CAPG	2.28523	8.03696	7.24521	3.01532e-07	0.000326615	6.83492
TYMP	2.26972	6.93845	4.51141	0.000174629	0.0108819	0.876223
IGHA1 /// IGHA2 /// IGHG1 /// IGHG3 /// IGHM /// IGHV3-23 /// IGHV4-31	2.26837	5.62701	2.10175	0.0473022	0.260611	-4.2786
FOXM1	2.26563	3.64917	4.6974	0.000111045	0.00858263	1.30297
RUNX1-IT1	2.26284	5.19837	3.97411	0.000646833	0.0238404	-0.355661
ADAMDEC1	2.25641	5.97013	2.64341	0.0148753	0.145354	-3.25498
IGHD	2.25526	2.9937	2.06275	0.0511913	0.270505	-4.34673
CD37	2.25517	4.05412	4.03443	0.000558543	0.021786	-0.21788
SLCO2B1	2.25495	4.48585	4.91484	6.55216e-05	0.00634184	1.80039
NUF2	2.25383	3.70071	3.06764	0.00565416	0.0841682	-2.37354
STK10	2.25138	5.97942	6.16146	3.41445e-06	0.00127913	4.57839
CTSB	2.248	11.3283	7.91946	7.19963e-08	0.000191573	8.14932
FAM86B3P	2.2466	2.91226	3.53073	0.00188952	0.0440582	-1.35845
COL6A1	2.24244	6.5963	3.54455	0.00182792	0.0429069	-1.32756
HLA-DOA	2.24243	4.46214	5.75071	8.8903e-06	0.00227282	3.68108
CEP55	2.24113	4.75105	5.11419	4.04877e-05	0.00462515	2.2542
TRIM59	2.23487	5.08662	6.62076	1.19878e-06	0.000698051	5.5555
SLC31A1	2.23288	8.49164	6.56304	1.36538e-06	0.000746829	5.43431
MILR1	2.22277	4.77574	5.03769	4.86874e-05	0.00513619	2.08036
SEC22C	2.2097	3.48602	4.19943	0.000373652	0.0166667	0.159982
CHPF2	2.2062	6.78168	5.24642	2.94655e-05	0.00407664	2.55366
PPAPDC1B	2.20557	6.69836	5.27867	2.72739e-05	0.00391148	2.62647
SAC3D1	2.20315	6.38937	4.97237	5.70089e-05	0.00575472	1.93161
MAN2B1	2.19923	8.71049	7.70021	1.1394e-07	0.000191573	7.72968
IGH /// IGHA1 /// IGHA2 /// IGHD /// IGHG1 /// IGHG3 /// IGHG4 /// IGHM /// IGHV3-23 /// IGHV4-31	2.19711	4.50337	2.52171	0.0194595	0.167406	-3.49629
VKORC1	2.19569	9.36252	6.25609	2.74639e-06	0.00109685	4.78206
CXCL8	2.19073	7.73216	2.59416	0.0165928	0.153889	-3.35335
LAPTM5	2.19063	8.58337	6.44076	1.80119e-06	0.000901362	5.17605
RAC2	2.18775	2.77109	3.20372	0.00411165	0.0694966	-2.07993
CD53	2.18731	9.81858	5.45754	1.77921e-05	0.003062	3.0287
IGHG1 /// IGHM /// LOC102725426 /// MIR8071-1 /// MIR8071-2	2.18706	4.36848	2.55244	0.0181913	0.161334	-3.43592
NDP	2.1854	6.98055	4.24187	0.000336924	0.0155687	0.257323
CCR1	2.185	9.22208	7.21872	3.19385e-07	0.000326615	6.78183
SDF2L1	2.1841	6.75296	5.1184	4.00796e-05	0.00462515	2.26375
FAM225A /// FAM225B	2.18405	4.47574	3.67211	0.00134471	0.0363118	-1.04108
NAPSB	2.17277	4.59522	3.45337	0.00227404	0.0488898	-1.53088
SDSL	2.172	3.1869	3.67449	0.00133701	0.0363077	-1.03572
LOC101929272	2.16967	3.95351	2.57805	0.0171935	0.156545	-3.3853
EVI2B	2.16791	8.85962	5.95552	5.504e-06	0.00171491	4.1311
GLI3	2.16763	2.99435	4.78387	9.00048e-05	0.00760656	1.50104
SEL1L3	2.1672	6.08192	3.59885	0.00160432	0.039972	-1.20589
SYK	2.16585	7.75057	5.55644	1.40661e-05	0.00285792	3.2498
SELL	2.15828	7.28596	3.47249	0.00217243	0.0477975	-1.48836
CLEC7A	2.15768	6.65853	3.74877	0.0011174	0.0324849	-0.867953
JMJD4	2.15233	5.02858	6.93605	5.93387e-07	0.000498445	6.20879
CD300LF	2.13869	5.3306	4.89653	6.84913e-05	0.00654843	1.7586
SLC37A2	2.13178	5.41063	5.53362	1.48487e-05	0.00285792	3.19886
APOBEC3A /// APOBEC3A_B	2.13043	4.85733	3.57925	0.00168173	0.0407929	-1.24985
LINC01215	2.12576	3.8095	3.14785	0.00468813	0.0747052	-2.20102
SLAMF8	2.12193	6.17232	4.21119	0.000363092	0.0164546	0.18695
FAM83D	2.12128	5.0473	5.10722	4.11731e-05	0.00464752	2.23838
PLA2G15	2.12124	6.3186	4.68769	0.000113698	0.00860606	1.28071
PNOC	2.1204	4.62025	2.64294	0.014891	0.145389	-3.25593
STEAP3	2.11829	4.57014	5.2491	2.92766e-05	0.00407664	2.55972
NLRP3	2.11778	5.91267	6.28189	2.58854e-06	0.00109685	4.83739
SLC39A4	2.11601	4.84686	5.70757	9.84064e-06	0.00241096	3.58566
BTK	2.11375	6.25972	5.32276	2.45419e-05	0.00370016	2.72589
RP1-93H18.6	2.11136	4.99096	4.40516	0.000226254	0.012558	0.632212
LOC100996643 /// LOC101928195 /// MTHFD1L	2.11077	8.18211	5.48586	1.66328e-05	0.00303259	3.09211
YKT6	2.1074	5.61009	4.15741	0.000413958	0.017612	0.0636398
GAPT	2.10689	4.06085	4.72928	0.000102766	0.0081757	1.37602
HIST1H2AG /// HIST1H2AH /// HIST1H2AI /// HIST1H2AK /// HIST1H2AL /// HIST1H2AM	2.10462	3.7715	3.35025	0.00290748	0.0561444	-1.75913
SH3BGRL3	2.10423	8.07151	4.74501	9.89126e-05	0.00795799	1.41205
TFEC	2.10017	7.20566	4.98994	5.46389e-05	0.00556161	1.97164
TYROBP	2.09677	9.36232	4.631	0.000130508	0.00913557	1.15071
RBM46	2.09551	0.793319	3.86526	0.000842632	0.0282721	-0.603677
IL21R	2.09218	3.01917	4.63102	0.000130502	0.00913557	1.15076
HLA-DQB1 /// HLA-DRB1 /// HLA-DRB3 /// HLA-DRB4 /// LOC100996809 /// LOC101060835	2.09206	11.0714	4.67645	0.000116846	0.00871953	1.25496
PLTP	2.09055	9.1113	4.25065	0.000329781	0.0153898	0.277488
IGLC1 /// IGLV2-5 /// IGLV2-5	2.08754	3.20702	2.31191	0.0305744	0.212377	-3.89764
SLC15A3	2.08601	6.65159	5.3109	2.5248e-05	0.00378237	2.69917
CXCL1	2.08342	7.62926	3.60194	0.0015924	0.0397593	-1.19893
LCP1	2.08296	7.25915	5.09744	4.21549e-05	0.00464752	2.21617
PCED1B	2.08151	5.37179	4.46778	0.000194217	0.01142	0.776045
LYZ	2.07279	7.25592	4.5551	0.000156995	0.0103723	0.976542
HN1	2.06914	5.23815	3.39659	0.00260398	0.0529349	-1.6568
SUSD1	2.06437	6.40817	5.45681	1.78229e-05	0.003062	3.02707
CTSH	2.06112	9.86197	4.88722	7.00528e-05	0.00664371	1.73734
LEPREL1	2.05893	5.15076	3.2488	0.00369717	0.0655293	-1.98171
LOC101060091	2.05686	2.58166	3.69205	0.00128155	0.0352539	-0.996126
IGHA1 /// IGHA2 /// IGHD /// IGHG1 /// IGHG3 /// IGHG4 /// IGHM /// IGHV4-31	2.05421	4.52735	2.18482	0.0398904	0.241091	-4.13072
TMEM45A	2.05377	10.0735	5.5385	1.46778e-05	0.00285792	3.20976
FCRLB	2.05287	4.04642	3.0263	0.00622429	0.0889401	-2.4618
APOBEC3B	2.05246	5.75673	6.9173	6.18507e-07	0.00050163	6.17035
ITGB7	2.04686	4.98755	5.08028	4.39349e-05	0.00474019	2.17719
C3AR1	2.04438	9.4043	4.09921	0.000477034	0.019403	-0.0696806
GPR137B	2.04078	9.10438	5.11248	4.06554e-05	0.00462515	2.25031
VCAM1	2.03672	11.7479	3.45693	0.00225478	0.0487391	-1.52297
CXCR4	2.03628	6.7872	4.7818	9.04592e-05	0.00760656	1.49629
LOC283387	2.03543	3.86532	4.33119	0.000270977	0.0139431	0.462347
ELP5	2.03521	4.7531	3.14416	0.00472882	0.0749979	-2.20899
PRKCB	2.03054	5.30548	4.77897	9.10823e-05	0.00760656	1.48982
RASSF6	2.02852	3.96567	1.96647	0.0620433	0.298144	-4.51127
CUX1	2.02813	6.39538	4.75924	9.55518e-05	0.00785797	1.44465
FKBP10	2.02622	5.26949	4.15707	0.000414305	0.017612	0.0628522
CD68 /// LOC101928634 /// SNORA67	2.02474	6.9422	3.64315	0.00144199	0.037684	-1.10632
FAM27B /// FAM27C	2.02377	3.21704	3.9377	0.000706707	0.0251464	-0.438729
DOCK8	2.02316	7.5934	7.55776	1.54068e-07	0.000213157	7.453
HLA-DRB1 /// HLA-DRB4 /// LOC100996809	2.02146	11.8053	5.66262	1.09412e-05	0.0024744	3.48603
VAV1	2.0214	6.18473	4.43903	0.000208319	0.0118636	0.710008
CCL3 /// CCL3L1 /// CCL3L3	2.02048	6.64401	3.76602	0.0010717	0.0319827	-0.828884
CCRL2	2.01989	5.85397	5.53348	1.48538e-05	0.00285792	3.19855
CERCAM	2.01702	6.20558	4.82281	8.18904e-05	0.00724083	1.59012
CD14	2.01446	10.5858	4.31662	0.000280779	0.0140432	0.428893
CXCR3	2.01405	3.57741	3.89436	0.000785168	0.0268028	-0.537467
KIAA0825	2.01066	1.43972	2.58436	0.0169558	0.155538	-3.3728
ARHGAP9	2.0095	7.38655	5.27247	2.76816e-05	0.00394588	2.61249
FCGR3B	2.00877	8.78414	3.83076	0.000916157	0.0294768	-0.682061
HAPLN1	2.00846	4.36061	2.0429	0.0532789	0.276599	-4.38109
ZNF92	2.00507	1.99336	4.25225	0.000328498	0.015379	0.281155
CGREF1	2.00334	4.34676	4.36002	0.00025258	0.0134479	0.528549
SIX3-AS1	2.00133	4.69211	2.57264	0.0174001	0.157404	-3.39603
CXCL10	2.00093	6.3381	2.54044	0.0186769	0.163926	-3.45954
TNFSF13	2.00028	7.91672	4.26436	0.000318941	0.0150936	0.30894
ICOS	2.00028	2.28699	2.56132	0.0178394	0.159841	-3.4184
TNFRSF11A	1.99819	5.17708	4.57036	0.000151268	0.010138	1.01157
PYCARD	1.99768	7.65767	6.64322	1.13972e-06	0.000687342	5.60252
CLIC3	1.99713	2.95567	2.67629	0.0138235	0.14012	-3.1888
UBXN10-AS1	1.99607	4.08657	5.26294	2.83212e-05	0.00398871	2.59098
CD69	1.9958	6.60383	3.34703	0.00292983	0.0564861	-1.76624
APOE	1.98985	8.15738	3.35637	0.00286553	0.0557924	-1.74565
EVI2A	1.98797	8.9208	4.5697	0.000151511	0.010138	1.01006
FANCA	1.98295	3.78084	4.64393	0.000126465	0.00901856	1.18038
LOC100130856 /// PSPN	1.98133	2.59582	3.79642	0.000995656	0.0307876	-0.759991
TKT	1.98081	5.65915	3.38233	0.00269388	0.0540208	-1.68832
SCG5	1.97978	5.05583	3.23053	0.00386006	0.0673193	-2.02158
CIITA	1.97766	6.43219	4.67539	0.00011715	0.00871953	1.25251
PRDX4	1.97604	10.5892	6.66858	1.07662e-06	0.000666371	5.65552
CTSZ	1.97574	8.58467	5.36636	2.2113e-05	0.00349059	2.82403
HLA-DRA	1.97453	10.9471	4.43026	0.00021282	0.0120325	0.68987
TNC	1.97282	11.3138	4.77633	9.16676e-05	0.00760656	1.48378
TDO2	1.96719	4.91472	3.03216	0.00614033	0.088249	-2.44933
CR2	1.96699	3.36841	3.90802	0.000759542	0.0263099	-0.506353
RRBP1	1.9646	5.1528	3.28457	0.00339745	0.0624282	-1.90347
NCKAP1L	1.96323	5.79713	4.5058	0.000177031	0.0108892	0.863351
CECR1	1.95783	9.04625	4.33184	0.000270546	0.0139431	0.463848
LRRK1	1.95283	4.60113	5.15579	3.66305e-05	0.00453447	2.34856
EDEM2	1.95179	6.30653	4.00055	0.000606545	0.0228621	-0.295297
MAP4K1	1.95004	3.73802	3.09185	0.00534394	0.081405	-2.32163
CST7	1.94872	5.35587	3.63546	0.00146896	0.0380802	-1.12362
RGS1	1.94861	6.80999	3.6341	0.00147376	0.038133	-1.12667
IGHA1 /// IGHD /// IGHG1 /// IGHG3 /// IGHM /// IGHV4-31	1.94813	5.78538	2.20873	0.037962	0.23612	-4.0875
LY96	1.94719	9.08735	5.54788	1.43547e-05	0.00285792	3.2307
PARVG	1.94612	6.38202	5.78921	8.12118e-06	0.00215994	3.76606
LOC285692	1.93998	3.32083	3.45078	0.00228813	0.0491029	-1.53662
CEACAM7	1.93939	1.4156	4.03221	0.000561574	0.0218607	-0.222961
SHCBP1	1.93931	4.85139	5.09847	4.20504e-05	0.00464752	2.21851
LOC100129034	1.93883	7.04236	5.89003	6.41283e-06	0.00185986	3.98775
RARRES1	1.93812	5.53666	2.46899	0.0218301	0.178101	-3.59898
BRCA2	1.9322	3.08449	4.06334	0.000520588	0.020544	-0.151776
QSOX1	1.93125	6.53375	3.55805	0.00176963	0.0422127	-1.29736
CYBB	1.93002	7.23362	4.72349	0.000104222	0.00822585	1.36276
MR1	1.92579	6.31328	6.81989	7.67725e-07	0.000549339	5.96981
HHIPL2	1.92392	5.13425	3.77896	0.00103867	0.0316034	-0.799581
AF131215.4	1.92267	3.57628	3.78878	0.00101426	0.0311022	-0.777323
SPINT2	1.92005	6.30463	4.75443	9.66751e-05	0.00786781	1.43363
CDC20	1.91915	4.68347	5.185	3.41472e-05	0.00438876	2.41472
APRT	1.91759	5.71731	4.06203	0.000522243	0.0205748	-0.154758
OSBPL3	1.91707	6.50069	5.45848	1.77522e-05	0.003062	3.03082
TTK	1.9166	4.34856	3.74635	0.00112395	0.0325557	-0.873421
KLHL6	1.91542	3.23893	3.43435	0.00237973	0.0499743	-1.57312
CDCA5	1.9148	4.14457	3.70402	0.00124501	0.0346951	-0.969087
SEC61A2	1.91333	4.33728	4.21259	0.000361856	0.0164302	0.190158
CD163	1.91314	11.0498	4.30715	0.000287333	0.0141773	0.407171
NUDT16P1	1.91274	4.15439	3.58977	0.00163972	0.0402187	-1.22626
CAMK1D	1.91243	4.07558	4.18226	0.000389631	0.0170021	0.120596
HLA-DPB1	1.91016	10.8428	4.6674	0.000119449	0.00880703	1.23419
ZGPAT	1.90974	5.53272	4.5089	0.0001757	0.0108819	0.870461
HLA-DMA	1.90663	9.77343	4.67942	0.000116008	0.0086895	1.26175
C11orf80	1.90169	4.36656	3.62844	0.00149399	0.0384871	-1.1394
HLA-DQB1 /// HLA-DRB1 /// HLA-DRB4 /// HLA-DRB5 /// LOC100996809 /// LOC101060835	1.89709	11.7234	4.6584	0.000122092	0.00889463	1.21356
MGC4294	1.89629	3.89789	3.74894	0.00111693	0.0324849	-0.86756
BCL2A1	1.89573	5.661	3.32746	0.00306915	0.0583052	-1.80931
GABBR1 /// UBD	1.89204	5.55657	1.9464	0.0645466	0.30418	-4.54489
C8orf44-SGK3 /// SGK3	1.89185	5.32136	3.85612	0.000861523	0.0285004	-0.624454
FAM198B	1.89156	4.43308	3.69809	0.00126299	0.0349781	-0.982493
ZC3H12D	1.89094	5.79669	2.9458	0.00749729	0.0992325	-2.63236
CD84	1.8894	7.50918	4.6932	0.000112185	0.00859484	1.29334
TIMP2	1.88919	7.99836	4.83126	8.02285e-05	0.00715839	1.60946
SLA	1.88891	7.42425	4.4878	0.000184971	0.0111839	0.822006
TRPV2	1.88799	6.77664	5.50073	1.60549e-05	0.00295009	3.12539
SAMSN1	1.8822	6.2012	5.52102	1.52994e-05	0.00290195	3.17074
NLRC3	1.88084	5.19956	2.52115	0.0194836	0.167429	-3.4974
LINC01255	1.88031	2.67855	3.4182	0.00247322	0.0512314	-1.60894
IL10RA	1.87989	8.51175	5.40403	2.02113e-05	0.00330118	2.9087
LPCAT1	1.87843	7.37692	3.88467	0.000803859	0.0272825	-0.559522
ZNF264	1.87612	2.86009	4.11923	0.000454324	0.0188129	-0.0238361
LPXN	1.87425	8.48963	5.8788	6.58342e-06	0.00186557	3.96312
LY86	1.87381	8.05884	4.91593	6.53485e-05	0.00634184	1.80289
OTULIN	1.87276	4.28986	4.98827	5.48594e-05	0.00556161	1.96784
APOBR	1.86982	3.49462	3.40387	0.0025592	0.0522958	-1.64069
IGLV6-57	1.86914	2.58103	2.52459	0.0193373	0.167026	-3.49065
ANPEP	1.86473	8.7647	4.33424	0.000268964	0.0139431	0.469368
SEMA4A	1.86199	5.79374	4.18855	0.000383697	0.0168468	0.13503
CLIC6	1.86141	7.55854	3.36868	0.00278287	0.0548643	-1.71849
SPC25	1.86093	3.62726	3.22614	0.00390021	0.0676997	-2.03115
SNX10	1.85913	8.76845	5.17727	3.47874e-05	0.0044227	2.39721
GPR65	1.85728	6.17585	5.1465	3.74583e-05	0.00456092	2.3275
C1orf162	1.85499	7.76023	3.83579	0.000905065	0.0292417	-0.670651
KIF18B	1.8548	5.20012	4.59786	0.000141471	0.00975779	1.07468
HK2 /// RP11-259N19.1	1.85479	3.47347	3.74815	0.00111906	0.0324849	-0.869347
PCOLCE	1.85468	10.2236	5.15164	3.69983e-05	0.00455602	2.33915
NLRP2	1.85219	3.96704	3.95177	0.000682936	0.0245606	-0.406629
IL27RA	1.85197	5.25016	5.1866	3.40159e-05	0.00438876	2.41835
LCP2	1.85191	7.52902	5.6682	1.0798e-05	0.00246968	3.49841
COL3A1	1.84889	12.3625	5.11988	3.99369e-05	0.00462515	2.26711
PHACTR1	1.84858	4.13431	4.13721	0.000434851	0.0182312	0.0173452
ITGB2	1.8472	6.85248	5.09535	4.23676e-05	0.00464752	2.21143
SIGLEC9	1.84672	3.42739	3.71924	0.00120009	0.0338038	-0.934731
HCK	1.84662	7.76192	5.3525	2.28576e-05	0.0035369	2.79285
CFB	1.8466	8.70629	2.76389	0.0113536	0.125961	-3.01059
PC	1.84291	4.53007	3.76925	0.00106336	0.0319219	-0.821572
CCR2	1.84272	6.15772	3.50768	0.00199691	0.0454846	-1.40994
AIM2	1.84212	6.92709	4.47439	0.000191114	0.0113502	0.791224
IGH /// IGHA1 /// IGHA2 /// IGHD /// IGHG1 /// IGHG3 /// IGHG4 /// IGHM /// IGHV4-31	1.83729	3.54893	1.98407	0.059918	0.293215	-4.48158
VSIG4	1.83697	10.7558	3.38608	0.00266994	0.0536727	-1.68003
CKAP2 /// IGLJ3 /// IGLV3-19 /// IGLV3-19	1.83686	3.57311	1.87126	0.0747273	0.327054	-4.66861
IGH /// IGHA1 /// IGHA2 /// IGHD /// IGHG1 /// IGHG2 /// IGHG3 /// IGHM /// IGHV4-31	1.83315	5.30607	2.54393	0.0185344	0.16333	-3.45267
CD3D	1.8309	6.12336	3.19564	0.00419049	0.0703361	-2.09748
FN1	1.82875	7.79795	2.41844	0.0243525	0.187302	-3.6963
TMC8	1.82858	5.84254	3.93858	0.000705195	0.0251464	-0.436719
LYL1	1.82648	6.57068	5.53229	1.48957e-05	0.00285792	3.1959
KIAA0513	1.82596	2.72259	3.65645	0.00139649	0.0369586	-1.07637
GBAP1	1.82313	7.14275	6.27409	2.63528e-06	0.00109685	4.82067
LOC101928789 /// SP140	1.82069	4.52475	4.51018	0.00017515	0.0108819	0.873415
CD4	1.81822	6.30649	4.36354	0.000250421	0.0133861	0.536632
TLR8	1.81811	3.054	3.75937	0.00108911	0.0322211	-0.843958
PLEK2	1.81399	5.83235	4.90473	6.71439e-05	0.00644581	1.77733
BMS1P20	1.81183	5.30256	2.11135	0.0463858	0.258713	-4.26168
IGKC /// IGKV2-28 /// IGKV2-28 /// IGKV2D-28 /// IGKV2D-28	1.8106	5.92891	2.19143	0.039349	0.239803	-4.11881
CCND1	1.81019	7.03422	4.19051	0.000381873	0.0168468	0.139513
VPS33B	1.80948	5.94768	3.87981	0.000813395	0.0274477	-0.570578
MYO1F	1.80687	7.27892	4.28897	0.000300363	0.0144563	0.365423
LOC284242	1.80352	4.20529	4.69319	0.000112186	0.00859484	1.29333
HFE	1.80227	3.29424	4.62674	0.000131868	0.00920337	1.14094
CYP2S1	1.80195	3.69271	4.57624	0.000149117	0.0100494	1.02507
C5AR1	1.80119	7.8064	4.313	0.000283267	0.0140855	0.42059
RNASE6	1.80095	8.30781	5.39623	2.0591e-05	0.00334	2.89117
TPRN	1.7994	4.39347	5.56881	1.36597e-05	0.00282429	3.27737
PTTG3P	1.79924	4.24948	5.03489	4.90177e-05	0.00513619	2.07399
CLEC18A /// CLEC18C	1.79857	2.80047	2.817	0.0100665	0.117067	-2.90125
VAMP8	1.79844	9.44318	3.96125	0.000667379	0.0241754	-0.385006
SELPLG	1.79463	7.60912	4.83064	8.03493e-05	0.00715839	1.60804
NCF2	1.79423	8.09839	5.04105	4.82944e-05	0.00513619	2.088
PDK1	1.79074	3.75793	3.20683	0.00408167	0.0694029	-2.07317
CCL4	1.78742	6.50053	3.45658	0.00225667	0.0487391	-1.52375
ITGAM	1.78638	9.35391	4.33576	0.000267972	0.0139431	0.472849
CKAP4	1.7846	9.12369	4.80258	8.60091e-05	0.00738647	1.54385
COL5A1	1.78394	9.03922	3.72704	0.00117766	0.0333764	-0.917089
UNC5B	1.78292	5.28851	3.56179	0.00175379	0.0420021	-1.28897
ZNF668	1.78289	4.23049	3.60625	0.00157599	0.0394332	-1.18927
HLA-DRB1 /// HLA-DRB1	1.78208	12.025	4.364	0.00025014	0.0133861	0.537688
RASL10A	1.78151	4.59359	3.05028	0.00588718	0.0861646	-2.41066
SPCS3	1.78104	6.94626	4.33547	0.00026816	0.0139431	0.472188
UBE2T	1.78063	3.82234	2.412	0.0246922	0.188432	-3.70861
ABRACL	1.77918	8.24193	5.4657	1.74498e-05	0.003062	3.04698
ST3GAL4-AS1	1.77548	3.23923	2.90735	0.00818998	0.105004	-2.71316
NGEF	1.77099	5.75126	2.25078	0.0347743	0.2265	-4.01076
CENPM	1.77083	2.44603	2.86786	0.00896499	0.110129	-2.79569
PBK	1.77029	5.56235	3.82785	0.00092265	0.0295479	-0.688676
MIA-RAB4B /// RAB4B	1.76906	5.14915	3.56303	0.00174856	0.0419616	-1.28619
IGHA1 /// IGHD /// IGHG1 /// IGHG2 /// IGHG3 /// IGHM /// IGHV4-31	1.76739	3.47867	2.40326	0.025161	0.190541	-3.72531
TRAF1	1.76732	4.3849	4.96239	5.84007e-05	0.00584464	1.90887
THY1	1.76576	7.28746	5.64865	1.13083e-05	0.00253306	3.45501
IGFBP1	1.76202	4.33763	2.04477	0.0530787	0.275953	-4.37785
RP1-228H13.5	1.76168	4.68394	4.18871	0.000383553	0.0168468	0.135384
ACOT7	1.75674	6.97629	4.39066	0.000234395	0.0128808	0.598918
GM2A	1.75576	3.73786	3.81183	0.00095919	0.0301204	-0.725053
PLAU	1.75421	9.24409	4.33038	0.000271511	0.0139431	0.460495
TPX2	1.7527	4.76584	4.60648	0.000138535	0.00958338	1.09445
TIMD4	1.751	7.50799	2.2882	0.0321449	0.217193	-3.94173
STEAP1	1.75036	8.7589	3.38825	0.00265618	0.0534874	-1.67523
PLD3	1.74875	8.25553	5.8692	6.73301e-06	0.00188524	3.94203
CHST11	1.74874	5.31889	5.18189	3.44027e-05	0.00439757	2.40769
FXYD5	1.7486	7.91723	3.68923	0.0012903	0.0354531	-1.00249
FNDC4	1.74785	5.0789	3.21485	0.00400528	0.0686619	-2.05572
TSPAN11	1.7472	5.41728	3.55862	0.0017672	0.0422076	-1.29607
HOXA1	1.74716	4.14425	3.46601	0.00220634	0.0480842	-1.50277
MIAT	1.74716	4.28251	2.66164	0.0142834	0.142773	-3.21835
TLR7	1.74683	7.64363	3.01486	0.00639173	0.0903227	-2.48616
MFSD10	1.74464	5.51322	4.68163	0.000115384	0.0086895	1.26683
HMGB3P1	1.74054	4.21344	3.19015	0.00424495	0.0707592	-2.1094
NLRC4	1.73967	5.53844	3.75239	0.00110765	0.032403	-0.859758
NCF1	1.73935	7.4625	4.45898	0.00019843	0.0115808	0.755827
ADAM12	1.73845	5.84929	2.94785	0.00746201	0.0988802	-2.62804
SPAG4	1.7384	4.70428	2.00496	0.0574809	0.28771	-4.44612
WNT5B	1.73792	5.8255	3.44105	0.00234196	0.0497063	-1.55825
STK11IP	1.73736	4.32299	2.64513	0.0148184	0.1451	-3.25153
PART1	1.73493	4.82845	2.89918	0.00834492	0.105809	-2.73028
EMILIN1	1.73437	6.10464	4.17703	0.000394629	0.0171696	0.108608
SIT1	1.73432	4.20052	2.51747	0.0196409	0.168474	-3.5046
LINC00320	1.73275	2.26088	3.25455	0.00364736	0.0650386	-1.96917
ADAMTS16	1.7324	4.08799	2.08722	0.0487188	0.264661	-4.30408
PORCN	1.73162	4.91735	3.43939	0.00235123	0.0497063	-1.56192
C16orf89	1.73127	3.39731	2.62138	0.0156219	0.149122	-3.2991
RPL39L	1.73117	4.90018	4.44336	0.000206132	0.0118187	0.719952
CPZ /// GPR78	1.73006	4.12423	4.12258	0.000450626	0.0187257	-0.0161536
G6PD	1.72994	4.67702	2.99482	0.00669521	0.0932887	-2.52871
PIP4K2A	1.72976	4.79064	3.77357	0.00105232	0.0317721	-0.811801
RAP2A /// RAP2B	1.72797	4.63786	4.65296	0.000123719	0.00895344	1.20108
CRIP1	1.72773	9.08164	3.46237	0.00222562	0.0482903	-1.51086
ARL17A /// ARL17B /// LOC100294341	1.72732	4.46318	3.81638	0.000948665	0.0299776	-0.71472
KRTAP4-12	1.72718	1.9813	3.17812	0.00436672	0.0715529	-2.13551
COMT	1.72647	6.81675	4.44112	0.000207261	0.011832	0.714807
SEZ6L2	1.72448	3.56618	2.64838	0.0147117	0.14448	-3.24501
ZNF862	1.72402	5.49569	4.66865	0.000119087	0.00880703	1.23705
EXO5	1.72325	3.25814	3.31206	0.00318331	0.0599401	-1.84316
COTL1	1.72195	4.44833	3.54846	0.00181083	0.0428047	-1.31881
IGSF6	1.71864	7.27561	4.17283	0.000398685	0.0172373	0.0989913
HLA-DMB	1.71838	9.38269	3.8278	0.000922764	0.0295479	-0.688793
FGD2	1.71745	9.15066	3.35954	0.00284399	0.0555555	-1.73865
SMAP2	1.71728	7.67688	4.96066	5.86452e-05	0.00584464	1.90493
GRN	1.71713	9.89478	5.57521	1.3454e-05	0.00282429	3.29165
LINC00900	1.71604	4.1683	4.58687	0.000145309	0.00990628	1.04945
PREX1	1.71563	6.78383	5.34415	2.33178e-05	0.00356127	2.77407
PIK3AP1	1.71506	3.58273	3.42187	0.00245163	0.0508487	-1.60079
TMEM119	1.71499	6.07121	4.80239	8.60498e-05	0.00738647	1.54341
LOC374443	1.71457	3.09117	3.1387	0.0047897	0.0756573	-2.22078
ITGA4	1.71258	3.52683	3.04603	0.00594561	0.0869657	-2.41973
CTSD	1.71231	7.59972	4.28591	0.000302613	0.0145254	0.358402
GMPPA	1.70932	6.542	4.55274	0.0001579	0.0104028	0.971126
ISY1-RAB43 /// RAB43	1.70758	5.519	5.28456	2.68917e-05	0.00388033	2.63976
MED8	1.70472	4.57329	2.69593	0.0132293	0.136526	-3.14909
CSF2RA	1.70456	4.22715	3.46532	0.00220999	0.0480842	-1.50431
TBXAS1	1.70454	5.70819	4.07215	0.000509528	0.0202777	-0.131603
KDELR3	1.70332	10.1846	3.75493	0.00110086	0.0323485	-0.854005
LST1	1.70324	5.95143	5.45651	1.78356e-05	0.003062	3.0264
FOLR3	1.70245	3.1548	3.82585	0.000927142	0.0295479	-0.693226
GATA3	1.69981	2.35683	2.28682	0.0322387	0.217389	-3.94429
GLB1 /// TMPPE	1.69924	9.05911	6.15314	3.48062e-06	0.00127913	4.56043
CD300A	1.69906	6.65001	4.64246	0.000126919	0.00901856	1.177
FAM64A	1.69895	4.06604	4.51971	0.00017113	0.0107908	0.895296
GNB4	1.6989	4.83909	3.06408	0.00570118	0.0845472	-2.38115
C7orf57	1.69721	2.59363	2.53415	0.0189366	0.165134	-3.47191
SEMA4D	1.69694	6.00751	4.24004	0.00033843	0.0156076	0.253126
GUCA1A	1.69689	4.18005	3.06803	0.00564903	0.0841452	-2.3727
TNFSF13B	1.69655	8.75272	3.96094	0.000667892	0.0241754	-0.385728
SRA1	1.69471	5.92116	3.74297	0.00113317	0.0326219	-0.881063
KIF11	1.69313	5.05452	5.0669	4.53749e-05	0.00487314	2.14679
TBC1D13	1.69032	4.48345	3.49003	0.00208312	0.0465731	-1.44929
FAP	1.68961	8.53743	3.22017	0.00395547	0.0680561	-2.04415
LOC101928893	1.68932	1.27994	2.41939	0.0243025	0.187101	-3.69448
NEFH	1.68855	4.82413	3.79065	0.00100967	0.0310692	-0.773076
CCL20	1.68732	4.12533	1.58843	0.12652	0.420333	-5.10182
YIPF2	1.68709	4.07018	3.36228	0.00282553	0.0552883	-1.73261
RGS18	1.68675	5.82216	3.53368	0.00187621	0.0438217	-1.35186
BGN	1.68642	9.85764	3.82722	0.000924065	0.0295479	-0.690112
TLR1	1.68344	6.48486	6.13854	3.59992e-06	0.00130262	4.52889
GFI1	1.68234	2.6955	3.40852	0.00253099	0.0519448	-1.63039
LINC00996	1.6796	2.23917	3.59754	0.00160938	0.0400557	-1.20883
INPP5D	1.67948	4.55993	3.75411	0.00110304	0.0323485	-0.855853
GZMB	1.67929	5.52605	3.76973	0.00106215	0.0319219	-0.820503
IGFLR1	1.67899	6.53895	3.49956	0.00203613	0.0459595	-1.42805
TEP1	1.67889	3.63334	2.91164	0.00810977	0.104516	-2.70417
AC079767.4	1.67833	3.95574	4.38512	0.000237584	0.0129953	0.586188
ERAP2	1.67777	1.83912	3.31093	0.00319189	0.0600105	-1.84566
GNA15	1.67733	6.96232	4.76057	9.52431e-05	0.00785797	1.4477
PTAFR	1.67728	5.73987	4.7507	9.75535e-05	0.00791193	1.4251
LYN	1.67722	8.72503	4.80744	8.50017e-05	0.00738647	1.55496
MAPK1	1.67673	6.34871	5.24781	2.93676e-05	0.00407664	2.55679
SMCO4	1.6762	8.30892	6.37333	2.1001e-06	0.00100805	5.03275
GFRA2	1.67485	4.63102	3.07869	0.0055105	0.0829749	-2.34987
HMOX1	1.67446	8.73455	4.18596	0.000386127	0.0169119	0.129091
CYB561D1	1.67341	5.91083	4.0219	0.000575845	0.0222336	-0.246528
MNDA	1.67111	8.17674	4.0108	0.00059161	0.0224069	-0.27189
IFT80 /// TRIM59	1.66993	4.75268	3.84316	0.000889039	0.0289615	-0.653913
CNTNAP1	1.66976	4.5238	3.19889	0.00415864	0.0699651	-2.09043
RTN4RL1	1.66774	4.58289	2.49374	0.0206853	0.173509	-3.55091
COL6A2	1.66596	9.51186	4.6326	0.000130002	0.00913557	1.15438
HCLS1	1.66555	9.007	4.91213	6.59519e-05	0.00635733	1.79422
ICAM3	1.66552	7.49516	3.60836	0.001568	0.0394332	-1.18453
NAGK	1.66546	8.61703	6.01597	4.78182e-06	0.00160669	4.26296
LILRA3	1.66488	3.05547	2.03981	0.0536098	0.277248	-4.3864
ERVW-1	1.66407	4.81435	3.25096	0.00367837	0.0653339	-1.977
RPS6KA1	1.66392	5.73137	5.50639	1.58405e-05	0.00293361	3.13804
RP6-91H8.1	1.66278	1.82248	3.49839	0.00204184	0.0460441	-1.43065
NDUFA4L2	1.66275	7.28279	3.40154	0.00257344	0.0524582	-1.64584
PLBD1	1.66215	9.54432	5.28792	2.66758e-05	0.00387293	2.64736
HLA-DQB1 /// HLA-DRB1 /// HLA-DRB3 /// HLA-DRB4 /// HLA-DRB5 /// HLA-DRB6 /// LOC100996809 /// LOC101060835	1.65936	7.83544	2.65373	0.0145374	0.144085	-3.23426
GAP43	1.65568	6.4969	2.79564	0.0105666	0.120352	-2.94535
CENPK	1.65567	5.04614	3.39178	0.00263397	0.0532225	-1.66743
PF4V1	1.65535	3.51125	2.79823	0.0105047	0.119937	-2.94001
TSPO	1.65458	8.75123	5.70157	9.98086e-06	0.0024201	3.57237
CD48	1.65311	6.38489	3.61151	0.00155614	0.0393131	-1.17744
C10orf126	1.65292	1.55907	1.89869	0.0708582	0.31812	-4.62384
C8orf31	1.65138	3.79234	2.53421	0.0189342	0.165134	-3.47179
CFP	1.65084	3.77966	2.59975	0.0163888	0.153205	-3.34223
DOCK10	1.64927	3.32089	3.02879	0.00618848	0.0886943	-2.4565
MARCKS	1.64913	5.50321	2.67925	0.0137323	0.139591	-3.18282
GALNT6	1.64744	4.41367	3.90431	0.000766411	0.0264699	-0.514795
LOC101928152	1.64616	3.96296	2.39403	0.0256648	0.192917	-3.74289
EFNB3	1.64593	3.92866	3.86006	0.000853317	0.0284336	-0.615486
CD3G	1.64566	3.99146	2.17044	0.0410932	0.244657	-4.15658
HAS1	1.64489	8.56514	1.65932	0.111303	0.395503	-4.99829
COL5A2	1.64227	11.3654	3.97435	0.000646459	0.0238404	-0.355119
NAGA	1.64214	7.00209	4.45973	0.000198069	0.0115808	0.757544
AMICA1	1.64162	6.16824	4.05069	0.000536866	0.0210452	-0.180701
LOC284889	1.64158	4.67369	2.75184	0.0116668	0.127912	-3.03527
SPATA18	1.64141	6.78051	5.42235	1.93478e-05	0.00320168	2.9498
LINGO1	1.64099	4.83083	4.16341	0.000407945	0.0175089	0.0773992
KIAA1522	1.64072	4.31021	3.69966	0.00125822	0.0348977	-0.978949
FSCN1	1.63886	5.38582	2.96167	0.00722807	0.097578	-2.59888
DNAH1	1.63619	3.12818	3.80481	0.000975634	0.030474	-0.740971
PLEK	1.63595	7.15429	4.42317	0.000216531	0.0121547	0.673589
SSR4	1.63573	10.6562	4.56912	0.000151725	0.010138	1.00873
CA12	1.63515	8.1075	2.74309	0.0118992	0.129408	-3.05316
SFXN5	1.63505	2.90508	2.86732	0.00897606	0.110129	-2.79682
TIGIT	1.63463	3.68594	2.75479	0.0115894	0.127581	-3.02924
ARPC1B	1.63415	9.62447	5.93471	5.77765e-06	0.00176481	4.0856
LINC01268	1.63305	2.47321	3.42703	0.00242167	0.0504051	-1.58936
GLIPR1	1.63276	8.01317	3.70488	0.00124245	0.0346648	-0.967162
GCSAM	1.63223	3.56477	4.53482	0.000164945	0.0106841	0.929987
CRELD2	1.63097	9.20483	4.22502	0.000351054	0.0160326	0.218669
BC033164	1.63078	3.83044	3.47659	0.00215122	0.0475087	-1.47923
ZNF581	1.62628	5.23276	3.69607	0.00126917	0.0350363	-0.987055
TRIM9	1.62593	5.42968	3.52294	0.00192517	0.0444358	-1.37586
OSCAR	1.6252	4.9886	4.30589	0.000288224	0.0141821	0.404258
PROK2	1.62337	3.29278	1.69056	0.105104	0.385593	-4.95157
PSTPIP1	1.62258	5.27546	5.44215	1.84561e-05	0.00314406	2.99421
HBG1 /// HBG2	1.62244	4.98124	1.80384	0.0850292	0.346915	-4.77666
SLC41A2	1.6224	5.69139	3.85581	0.000862173	0.0285004	-0.625161
KIAA0895L	1.62166	4.37257	2.37015	0.0270114	0.198907	-3.78821
TNFAIP8L2	1.62123	5.98351	5.71237	9.7299e-06	0.00241096	3.5963
ATOX1	1.62094	7.5353	6.76743	8.62935e-07	0.000563784	5.86122
NCF1 /// NCF1B /// NCF1C	1.61985	7.17546	4.08293	0.000496329	0.0199749	-0.106941
CTSS	1.61886	8.97498	3.61875	0.00152929	0.0388853	-1.1612
CHM	1.61883	2.94134	3.51466	0.00196377	0.0450613	-1.39435
PRAF2	1.61843	6.46356	4.88077	7.11567e-05	0.00669442	1.7226
SCGB1A1	1.61707	1.28164	2.66658	0.0141267	0.141981	-3.20839
C1orf43	1.61703	3.63791	2.79542	0.0105718	0.120353	-2.94579
HCN2	1.61504	2.70683	3.73996	0.00114144	0.0327204	-0.887871
CD96	1.6148	2.60581	2.20908	0.0379344	0.23612	-4.08686
FGF10	1.61414	4.76064	2.02752	0.0549477	0.281073	-4.40754
LOC339803	1.61344	5.18337	5.47	1.72722e-05	0.003062	3.05661
DAZL	1.61306	4.15523	2.33592	0.0290566	0.205661	-3.85273
DEPDC1B	1.61178	3.7133	3.50616	0.00200416	0.0454846	-1.41331
NCAPD2	1.61098	5.55497	4.4736	0.000191484	0.0113502	0.789401
TRAT1	1.61088	3.85645	2.49516	0.0206218	0.173232	-3.54816
PIK3CD	1.60991	7.0767	4.0199	0.000578653	0.0222336	-0.251096
CD247	1.60964	4.34071	2.83988	0.0095558	0.113799	-2.85386
TGM2	1.60934	5.97697	3.78151	0.00103227	0.0314494	-0.793796
KLRB1	1.60925	4.60235	2.12345	0.0452548	0.255987	-4.24032
FLJ27354	1.60697	2.85229	4.10241	0.000473328	0.019403	-0.0623504
PTGDS	1.60678	7.08326	2.81074	0.0102108	0.117955	-2.9142
NLRP7	1.60628	3.50657	3.15963	0.00456033	0.0736669	-2.17554
FAM20C	1.60515	8.41751	4.16112	0.000410231	0.0175749	0.0721452
DUSP2	1.60348	4.06615	2.33246	0.0292707	0.206617	-3.85921
TRG-AS1	1.60167	6.03983	4.11945	0.000454075	0.0188129	-0.0233193
FFAR4	1.60113	4.75757	2.22713	0.0365354	0.23231	-4.05402
GMDS	1.6011	6.25571	5.14208	3.78592e-05	0.00456641	2.31747
B3GAT3	1.59973	4.92074	4.33471	0.000268661	0.0139431	0.47043
HELLS	1.59919	3.56138	2.38807	0.025995	0.194404	-3.75423
SOST	1.59816	2.17517	2.11739	0.045818	0.257283	-4.25103
HHIPL1	1.59735	4.09362	3.41331	0.00250223	0.0514445	-1.61977
ST8SIA4	1.59672	2.93354	3.14094	0.00476464	0.0753627	-2.21595
SYTL1	1.59629	4.36143	2.33854	0.0288947	0.205341	-3.8478
IGHA1 /// IGHA2 /// IGHG1 /// IGHG4 /// IGHM /// IGHV4-31 /// LOC102723407	1.596	2.55814	3.19173	0.00422927	0.0706982	-2.10598
TK1	1.59562	4.33161	3.71793	0.00120388	0.03387	-0.937679
MICALL1	1.59485	4.98618	3.42878	0.00241158	0.0503287	-1.58548
GRIA3	1.59402	2.81676	2.57158	0.0174406	0.157528	-3.39811
STX6	1.59276	5.52557	3.93924	0.000704067	0.0251464	-0.435218
BNC1	1.59116	1.59119	2.3332	0.0292247	0.206416	-3.85782
TP53RK	1.5888	5.72101	3.27459	0.00347859	0.0632557	-1.92532
TCRDV2 /// TRDC /// TRDC /// YME1L1	1.58807	5.15407	2.68307	0.0136156	0.139043	-3.17511
CDC42EP5	1.58755	6.5838	2.98359	0.00687138	0.0947332	-2.55252
ANGPTL6	1.58503	4.41257	2.5824	0.0170294	0.155728	-3.37669
LAMP1	1.5831	4.66286	3.30154	0.00326365	0.0608248	-1.86626
LY6E	1.582	6.35935	2.51495	0.0197497	0.16916	-3.50953
RBM10	1.58183	5.87886	2.20361	0.0383673	0.237223	-4.09677
SRD5A1	1.5817	6.22069	5.14608	3.7497e-05	0.00456092	2.32653
KCNK12	1.57958	2.87151	2.5883	0.0168091	0.154917	-3.36499
LOC100506098	1.57641	4.19807	2.4329	0.0236044	0.184644	-3.66857
LOC647323	1.5757	2.61171	2.57321	0.0173781	0.157381	-3.39489
PPP2R5C	1.57451	2.52471	2.31967	0.0300762	0.210221	-3.88316
TRAF2	1.57427	3.63796	4.08493	0.000493915	0.019926	-0.10236
ZNF24	1.5742	4.25163	3.75458	0.00110179	0.0323485	-0.854794
DHRS9	1.57408	7.85562	3.23104	0.00385535	0.0673193	-2.02045
F5	1.57121	7.23479	2.35776	0.027736	0.200971	-3.81163
CD300C	1.57044	4.83315	2.90598	0.00821588	0.105053	-2.71604
PPP1R9B	1.56786	5.33566	4.47339	0.000191583	0.0113502	0.788911
ARSJ	1.5668	5.28888	4.12824	0.000444462	0.0185022	-0.00320565
TMEM158	1.56657	5.53145	2.83317	0.00970309	0.114556	-2.86779
TANC2	1.56605	3.10355	2.48095	0.0212698	0.175964	-3.57578
BV03S1J2.2 /// IL23A /// TCRB /// TCRVB /// TRBC2 /// TRBC2 /// TRBJ2-7 /// TRBJ2-7 /// TRBV19	1.56449	4.13665	3.75589	0.0010983	0.0323485	-0.851824
SELO	1.55968	3.35351	2.441	0.0231949	0.183022	-3.653
VSIG10L	1.55907	3.87337	3.238	0.00379258	0.0668176	-2.00528
KLF13	1.55695	5.149	3.50639	0.00200308	0.0454846	-1.41281
LEPREL2	1.55676	4.06027	2.60919	0.0160498	0.151507	-3.32342
SLC44A3	1.55585	5.16723	3.46923	0.00218944	0.0480159	-1.49561
NOD2	1.55551	6.26393	3.58529	0.0016575	0.0404597	-1.23631
CKAP2 /// IGLC1 /// IGLJ2 /// IGLJ2 /// IGLJ3 /// IGLJ3 /// IGLJ3 /// IGLV3-1 /// IGLV3-1 /// IGLV@	1.55491	5.62835	2.09962	0.0475069	0.261166	-4.28233
RAB39B	1.5549	3.84338	2.48131	0.0212532	0.175938	-3.57509
MIR155 /// MIR155HG	1.55474	6.13527	2.89813	0.00836501	0.105842	-2.73247
TSSK1B	1.55265	1.8234	2.52139	0.0194732	0.167429	-3.49692
PTPLAD1	1.54907	5.38764	3.76878	0.00106459	0.0319219	-0.822652
AK025975 /// RP1-74M1.3	1.5479	4.04418	4.56249	0.000154197	0.0102658	0.99349
TMED6	1.54641	2.52141	2.6632	0.0142337	0.142398	-3.21521
WAS	1.54472	3.45673	3.29033	0.00335146	0.0617761	-1.89085
mir-223	1.5442	3.70197	2.15401	0.0425073	0.248144	-4.186
NCAPH	1.54397	3.59	3.72603	0.00118055	0.0333764	-0.919376
ITFG2	1.54383	4.80192	3.24704	0.0037126	0.0656544	-1.98557
NEK6	1.54213	6.88648	6.83391	7.44154e-07	0.000549339	5.99876
KIF14	1.54202	4.7245	3.55029	0.00180291	0.0427034	-1.31472
GPR19	1.5419	3.43523	3.25071	0.00368058	0.0653339	-1.97756
DLX3	1.54182	6.2464	2.03419	0.0542186	0.278859	-4.39609
DAPK1-IT1 /// DAPK1-IT1	1.53951	5.79048	2.16688	0.0413961	0.245127	-4.16297
SLC16A6	1.53922	5.63912	3.83501	0.000906765	0.0292528	-0.672409
GREM1	1.53852	5.26574	1.72724	0.0982014	0.373616	-4.89586
LOC101928173	1.53849	2.93558	2.36852	0.0271061	0.19902	-3.7913
KCTD14 /// NDUFC2-KCTD14	1.53823	4.61986	2.68261	0.0136296	0.139043	-3.17604
CTAGE11P	1.53809	3.12949	2.63667	0.0151	0.14662	-3.26849
DPP3	1.53551	6.12416	4.54024	0.000162785	0.0106353	0.942413
ARSI	1.53528	4.21255	2.38317	0.0262696	0.195773	-3.76354
CD33	1.5352	5.26566	3.83726	0.000901844	0.0292168	-0.667311
APOC2 /// APOC4 /// APOC4-APOC2	1.53395	3.44488	2.84265	0.00949574	0.113451	-2.84811
BTLA	1.53225	4.56012	2.80272	0.0103984	0.119128	-2.93075
RCN3	1.53174	7.3473	3.9608	0.000668114	0.0241754	-0.386039
CCND2	1.53119	6.41948	3.22542	0.00390678	0.0677371	-2.03271
MAST1	1.53008	2.6127	2.21655	0.0373497	0.234395	-4.07329
ASGR1	1.5298	3.70712	2.97693	0.00697789	0.0952525	-2.56662
ARHGAP11A	1.52897	3.10457	2.62145	0.0156192	0.149122	-3.29895
SNHG11 /// SNORA60 /// SNORA71E	1.52877	5.21085	3.59213	0.00163044	0.0402187	-1.22096
PLAC8	1.52814	5.1542	4.30797	0.000286764	0.0141773	0.409037
XXYLT1	1.52812	3.89087	3.79114	0.00100848	0.0310692	-0.771969
EDNRB-AS1	1.52707	3.15049	3.66687	0.00136182	0.0366896	-1.05289
FOSB	1.52652	6.18554	1.46921	0.155994	0.466741	-5.26784
PDIA6	1.52534	9.36069	6.20962	3.0559e-06	0.00119791	4.68219
TNFSF12 /// TNFSF12-TNFSF13	1.52419	4.83406	3.65697	0.00139472	0.0369586	-1.07519
NCDN	1.52322	5.04299	5.15725	3.65025e-05	0.00453447	2.35186
RBM47	1.52191	8.39985	3.77471	0.00104941	0.0317253	-0.809214
QPCT	1.52085	5.96461	4.15624	0.000415143	0.017612	0.0609538
LOC285043	1.51977	3.42235	3.47527	0.00215802	0.0475695	-1.48216
RFWD3	1.51923	5.13268	3.70025	0.0012564	0.0348977	-0.9776
TPST2	1.51825	8.02304	5.8853	6.48421e-06	0.00185986	3.97737
RBM4B	1.51735	5.86967	3.14572	0.00471156	0.0748755	-2.20562
ZCCHC10	1.51714	4.84384	2.73711	0.0120604	0.130374	-3.06535
RP11-6I2.3	1.51688	4.72152	3.71184	0.00122173	0.0341273	-0.951441
CSTB	1.51564	10.3836	5.37056	2.18922e-05	0.00347908	2.83348
UBE2C	1.51563	5.60349	5.32507	2.44064e-05	0.00370016	2.7311
OSTC	1.51519	10.0549	5.55504	1.41129e-05	0.00285792	3.24668
MSTO1 /// MSTO2P	1.51477	4.60198	3.19017	0.00424482	0.0707592	-2.10937
SORL1	1.5132	8.42387	3.48744	0.00209606	0.046685	-1.45505
RP11-873E20.1	1.51212	3.78859	2.85846	0.00915955	0.111527	-2.81527
WISP1	1.51183	5.66708	3.41717	0.00247931	0.0512419	-1.61122
ZIC4	1.51177	2.52893	2.4586	0.0223276	0.17928	-3.61906
EGR2	1.51095	7.43282	4.44524	0.000205187	0.0118057	0.724282
SIRT3	1.51038	4.34312	3.4377	0.00236077	0.0497063	-1.56568
KHDC1	1.5103	3.15883	2.44674	0.0229085	0.181751	-3.64194
CCL7	1.51014	3.90978	2.43397	0.0235498	0.184323	-3.66651
CLEC11A	1.50811	5.40014	5.41979	1.9466e-05	0.00320168	2.94407
CAPN15	1.50728	5.01152	3.89607	0.000781901	0.0267301	-0.533557
MAP3K12	1.5072	4.61574	2.67581	0.0138385	0.140173	-3.18978
CTA-384D8.35	1.50717	3.62312	2.92196	0.00791984	0.102857	-2.68251
IL26	1.5067	3.13065	2.73521	0.0121121	0.130737	-3.06923
IL1RN	1.50549	6.16581	3.31634	0.00315114	0.0594345	-1.83375
MED25	1.50539	2.63668	2.82139	0.00996658	0.116277	-2.89218
MIR210HG	1.50432	4.87685	3.54552	0.00182366	0.0429069	-1.32539
CDC6	1.50429	3.7257	3.79622	0.000996146	0.0307876	-0.760452
KCNK6	1.50357	5.29714	4.88957	6.96553e-05	0.00663277	1.74271
LCK	1.5015	3.94048	2.5484	0.0183533	0.16222	-3.44387
NXPH4	1.50086	4.62259	3.0008	0.00660324	0.0923965	-2.51603
PDIA4	1.50079	8.16578	4.44503	0.000205295	0.0118057	0.723786
MCM10	1.49964	2.93781	2.39854	0.0254174	0.191696	-3.7343
EXOSC4	1.49592	5.11588	2.57275	0.0173959	0.157404	-3.39581
EPHA10	1.49488	3.22539	3.31902	0.00313124	0.0591541	-1.82788
DBNL /// MIR6837	1.49482	6.09199	5.19539	3.3305e-05	0.00437617	2.43825
CLPTM1L	1.49429	8.65417	4.07966	0.000500297	0.020042	-0.114423
CDCA2	1.49422	4.17936	2.7133	0.0127237	0.134018	-3.11384
FGD3	1.4931	3.49202	3.5066	0.00200208	0.0454846	-1.41234
CSK	1.49141	8.03962	5.10534	4.13605e-05	0.00464752	2.2341
BLK	1.49012	2.2345	2.33546	0.0290846	0.205797	-3.85358
FOS	1.49012	8.5016	1.86633	0.0754414	0.328955	-4.6766
SLC17A8	1.49004	2.30662	2.11884	0.0456823	0.256952	-4.24846
ZNF513	1.48834	4.62387	3.68829	0.00129323	0.0354922	-1.00461
STAG3L1 /// STAG3L2 /// STAG3L3	1.48765	4.89131	2.93044	0.00776698	0.101771	-2.66469
SCO2	1.4855	7.69607	3.74802	0.00111941	0.0324849	-0.86964
CXCL3	1.48493	5.92767	2.37979	0.0264603	0.196821	-3.76995
IGLL5	1.48491	6.63836	1.74447	0.0950945	0.367344	-4.86937
BID	1.48331	6.53343	3.62052	0.00152279	0.0388039	-1.15722
TSTA3	1.48197	6.18194	4.74408	9.91365e-05	0.00795799	1.40992
ENTPD7	1.48055	3.95768	3.51389	0.00196739	0.0451004	-1.39607
LOC101929511	1.48053	2.70679	2.9611	0.0072375	0.097578	-2.60008
TMEM163	1.47937	5.07491	3.89867	0.000776989	0.0267028	-0.527649
HELB	1.479	3.12171	1.84892	0.0780133	0.334073	-4.70473
CXorf65	1.47813	3.35483	2.80296	0.0103926	0.11912	-2.93025
ITM2C	1.47809	6.91181	3.20251	0.00412335	0.0695704	-2.08256
MS4A6A	1.47755	10.2149	3.04066	0.00602021	0.0873325	-2.43118
LOC100127972	1.47742	4.17001	3.76126	0.00108412	0.0321141	-0.839668
SLC20A1	1.47718	9.06232	4.13133	0.00044112	0.0183957	0.00388883
LOC101927228	1.47646	2.05353	2.64918	0.0146854	0.14448	-3.24339
CXADR	1.47592	1.90631	2.53452	0.018921	0.165134	-3.47117
CHEK1	1.47572	3.79108	3.39049	0.00264211	0.0532953	-1.6703
NEU1	1.47568	6.70761	4.0136	0.000587589	0.0222905	-0.265486
RP11-410D17.2	1.4756	2.87983	2.73432	0.0121365	0.130825	-3.07106
LOC101927237	1.47515	1.16457	2.95204	0.00739033	0.0982584	-2.61921
DPT	1.47514	8.27471	3.52007	0.00193845	0.044614	-1.38226
HOXA11	1.47514	4.28078	2.79367	0.0106138	0.120539	-2.9494
TARP /// TRGC2 /// TRGV9	1.4748	4.17771	2.20927	0.0379195	0.23612	-4.08652
KYNU	1.4746	6.80675	4.48829	0.000184748	0.0111839	0.823142
MSC	1.47451	4.63739	4.21015	0.000364018	0.0164648	0.184555
RBBP4P4 /// RBBP4P4	1.47391	1.11689	2.29443	0.031725	0.215956	-3.93017
GPR97	1.47137	2.14931	2.84603	0.00942284	0.113094	-2.84109
ARL4C	1.47073	7.37416	2.33005	0.0294211	0.207195	-3.86373
MSH5 /// MSH5-SAPCD1 /// SAPCD1	1.46914	3.78069	2.59786	0.0164573	0.153541	-3.34598
CTSLP8	1.4686	5.22024	3.61104	0.00155792	0.0393158	-1.17851
HTR2B	1.46807	5.61812	2.53751	0.0187977	0.164541	-3.46531
GMFG	1.46728	8.46987	4.53256	0.000165855	0.0106841	0.9248
KIAA0125	1.46718	4.76861	1.74731	0.0945914	0.366698	-4.865
SIRPA	1.46583	4.02462	3.27353	0.00348733	0.0632698	-1.92764
NAIP	1.46576	6.32113	3.56806	0.00172758	0.0416319	-1.27493
PIK3CG	1.46518	2.44327	2.52204	0.0194455	0.167406	-3.49565
CDK2AP2	1.46475	5.35002	3.22434	0.00391677	0.0677371	-2.03507
ELOVL3	1.46474	2.54452	3.18314	0.00431546	0.0713808	-2.12461
PPP1R14B	1.46454	6.69382	2.70497	0.0129638	0.135215	-3.13076
LOC154761	1.46448	5.91713	3.14685	0.00469904	0.0748192	-2.20317
RAP2B	1.46438	10.1504	4.13503	0.000437168	0.0182632	0.0123493
DOK2	1.4627	6.78248	4.5768	0.000148916	0.0100494	1.02634
KDM4D	1.46203	2.6228	3.09362	0.00532195	0.0812279	-2.31783
PTPN2	1.46198	3.68211	2.5943	0.0165875	0.153889	-3.35306
HLA-A	1.46159	11.8726	4.28954	0.000299944	0.0144563	0.366738
LTBP3	1.46065	8.86054	3.96133	0.000667259	0.0241754	-0.384838
DAK	1.46007	4.33327	2.71145	0.0127768	0.134457	-3.11761
DAW1	1.45971	4.73351	2.51298	0.0198348	0.169518	-3.51338
P2RX5	1.45948	5.59845	2.30143	0.0312597	0.214289	-3.91716
RASGRP1	1.45856	5.24898	1.56254	0.132494	0.430585	-5.13875
STX1A	1.45822	4.79732	3.05399	0.00583668	0.0856921	-2.40274
CCNB1	1.45809	5.70435	4.29269	0.000297651	0.0144563	0.373963
ASB6	1.4579	5.13972	4.27963	0.00030728	0.0146895	0.343996
IRF4	1.45781	5.70016	2.45985	0.0222672	0.179214	-3.61665
SUSD3	1.4575	2.94382	2.79121	0.0106731	0.120921	-2.95446
CALR	1.45667	4.83587	3.15061	0.00465789	0.074577	-2.19506
TCN2	1.45633	7.06849	4.01391	0.000587143	0.0222905	-0.264773
EZH2	1.45576	5.60426	4.20681	0.000366994	0.0164907	0.176895
NDUFB2-AS1	1.45539	4.37834	2.71367	0.0127132	0.134018	-3.11309
CARD16	1.45496	7.27194	3.68193	0.00131324	0.0359575	-1.01895
GPX1	1.45469	10.3895	5.18757	3.39362e-05	0.00438876	2.42056
LGALS13	1.45468	2.36137	2.8312	0.00974673	0.114621	-2.87187
TNFRSF12A	1.45359	5.6915	2.42537	0.0239913	0.1864	-3.68302
CENPE	1.45351	4.21736	2.59553	0.0165426	0.153708	-3.35062
LRFN4	1.4534	4.49727	3.29951	0.00327938	0.0609732	-1.87071
PLD4	1.45128	2.34495	2.28321	0.0324847	0.217943	-3.95098
EPCAM	1.45094	4.38537	1.67874	0.107415	0.389276	-4.96933
RD3	1.45049	1.89637	3.39552	0.00261062	0.0530108	-1.65917
RP6-24A23.7	1.4471	2.35003	2.69501	0.0132566	0.136526	-3.15096
MYBL1	1.44659	5.39802	2.67271	0.0139347	0.140542	-3.19604
ISLR	1.44594	8.65073	3.76793	0.00106678	0.0319219	-0.824574
HSD17B14	1.44497	5.14697	4.13629	0.000435822	0.0182394	0.0152497
BCL11B	1.44471	5.05109	3.27578	0.00346888	0.0631975	-1.92273
MIR6836 /// SNX8	1.44458	5.26674	3.69377	0.00127624	0.0351902	-0.992246
GABRA4	1.44388	6.99519	1.91402	0.0687741	0.313638	-4.59863
SLC29A3	1.44155	6.63626	5.66918	1.07732e-05	0.00246968	3.50058
SPATC1L	1.43966	3.54439	2.01599	0.05623	0.284048	-4.4273
OGN	1.43951	8.43178	2.1841	0.0399497	0.241113	-4.13201
GALNT5	1.43932	5.88439	3.51237	0.00197456	0.0451767	-1.39946
TPP1	1.43787	9.46557	4.24742	0.000332389	0.0154808	0.270075
IGFL2	1.43736	3.04	2.28626	0.0322768	0.217406	-3.94533
TPTE2P6	1.43732	3.60383	2.90673	0.00820172	0.105011	-2.71447
DSC2	1.43722	5.03519	3.23884	0.00378515	0.0667867	-2.00346
BMP2K	1.43694	5.46015	3.65861	0.00138922	0.0369586	-1.0715
PGAM1	1.43521	11.2182	5.43668	1.86979e-05	0.00314406	2.98196
ECT2	1.43487	6.71704	3.59016	0.0016382	0.0402187	-1.22539
SGPL1	1.43421	2.41156	3.32468	0.00308947	0.0584588	-1.81543
NCR3LG1 /// RP1-239B22.5	1.43352	4.45619	3.816	0.000949545	0.0299776	-0.715589
SLC38A6	1.43184	8.02518	4.70794	0.000108235	0.00850957	1.32713
SAMD1	1.43118	4.29009	3.59103	0.00163477	0.0402187	-1.22344
MVP	1.43048	7.75672	5.2102	3.21414e-05	0.00429898	2.47176
SORCS2	1.42979	5.31125	4.29591	0.000295319	0.0144405	0.381367
RABGAP1L	1.42958	1.55168	2.45517	0.0224942	0.180015	-3.62569
AJ606316 /// LOC644135	1.42867	3.00465	2.91979	0.00795943	0.10311	-2.68707
C17orf49 /// RNASEK-C17orf49	1.42848	7.49252	5.09901	4.19955e-05	0.00464752	2.21974
LINC00242	1.42844	3.62231	3.29332	0.00332784	0.0614853	-1.8843
GMIP	1.42569	5.74287	4.33731	0.000266958	0.0139431	0.476418
TMED3	1.42508	8.04128	4.40409	0.000226845	0.012558	0.629754
NBPF20	1.42428	7.11405	5.17211	3.52212e-05	0.00445378	2.38553
CHAC1	1.42426	4.06415	2.43051	0.0237267	0.185277	-3.67317
KLK8 /// KLK9	1.42365	3.63197	2.84178	0.00951454	0.113519	-2.84992
SST	1.4234	3.01696	2.28746	0.0321948	0.217302	-3.9431
XRCC6BP1	1.42246	2.0641	2.73706	0.0120618	0.130374	-3.06546
RAB27A	1.42244	6.75704	4.52711	0.000168074	0.0106841	0.912275
ARSA	1.42193	4.30931	2.7426	0.0119124	0.129473	-3.05416
EMC10	1.42176	3.4647	2.57094	0.0174654	0.157571	-3.39939
CDH3	1.42073	2.43436	2.76684	0.0112784	0.125362	-3.00455
SERPINB3	1.42047	3.09234	2.35376	0.0279734	0.201944	-3.81916
LOC340340	1.4199	3.96141	2.68289	0.0136212	0.139043	-3.17548
TMCO6	1.41979	4.4445	2.95832	0.00728416	0.0978433	-2.60596
AF001548.5	1.41931	4.25177	2.52904	0.0191499	0.166263	-3.48194
NSUN7	1.41888	1.79416	2.20887	0.037951	0.23612	-4.08724
AC100830.4	1.41813	2.95054	2.60805	0.0160905	0.151622	-3.3257
NUDT1	1.4181	5.18937	2.49544	0.0206092	0.173232	-3.54761
SLC7A7	1.41796	8.86443	4.37851	0.000241445	0.0131758	0.571009
KLRD1	1.41696	3.32989	2.466	0.0219719	0.178525	-3.60475
GAL3ST4	1.41368	8.07005	3.35436	0.0028792	0.0559659	-1.75006
ZNF517	1.41202	3.25355	3.07529	0.00555432	0.0832713	-2.35715
HMG20B	1.40899	4.8459	2.85673	0.00919565	0.1116	-2.81885
MXRA5	1.4089	11.3029	4.03166	0.000562318	0.0218607	-0.224205
ROR2	1.40745	4.76774	3.28339	0.00340694	0.0625048	-1.90605
CEACAM21	1.40732	3.6192	3.42947	0.00240758	0.0503287	-1.58394
LINC01270	1.40714	2.28813	2.47312	0.0216347	0.177791	-3.59096
SEC14L2	1.40685	4.44499	3.26119	0.00359053	0.064416	-1.95464
CHST6	1.40681	1.75893	1.59298	0.125495	0.418726	-5.09529
HTRA1	1.40647	12.3427	3.08223	0.00546522	0.0826637	-2.34228
ZBTB48	1.40549	4.25417	2.96325	0.00720174	0.0974037	-2.59554
PRRT3	1.40543	4.68998	4.63631	0.000128833	0.00909956	1.16289
GBGT1	1.40529	6.75638	4.52399	0.000169357	0.0107366	0.90511
JUP /// KRT17	1.40486	3.00549	2.70139	0.0130683	0.135823	-3.13802
ZNF804A	1.4036	4.43227	3.02496	0.00624379	0.0891645	-2.46467
ZCCHC3	1.40314	3.53254	4.36488	0.000249601	0.0133861	0.539722
GPNMB	1.40295	8.17855	2.35834	0.0277018	0.200971	-3.81054
CMKLR1	1.40271	4.45504	2.94386	0.00753085	0.0994529	-2.63644
TNFSF12-TNFSF13 /// TNFSF13	1.40258	5.77126	3.42398	0.00243935	0.0506834	-1.59612
NPC2	1.40221	11.0603	4.53581	0.00016455	0.0106841	0.932249
MUC15	1.40219	1.51425	2.43476	0.0235101	0.184154	-3.66501
C1GALT1	1.40212	8.63494	3.58993	0.0016391	0.0402187	-1.2259
NMRAL1	1.40068	6.65236	3.17301	0.00441945	0.0721844	-2.14658
FASLG	1.40053	3.96949	4.25886	0.000323249	0.0152667	0.296314
S100A2	1.40022	4.13603	2.52208	0.019444	0.167406	-3.49558
SLC45A4	1.40019	6.07705	4.80507	8.54906e-05	0.00738647	1.54956
FAM207A	1.40015	3.47763	2.65933	0.0143569	0.143082	-3.22298
FCGR2A /// FCGR2C	1.39979	5.05837	2.90317	0.0082689	0.105415	-2.72192
GPX8	1.39969	9.12259	2.95796	0.00729015	0.0978678	-2.60671
BIRC5	1.39957	4.20415	4.05293	0.000533951	0.0209658	-0.175587
C17orf62	1.39954	7.79934	5.53087	1.49457e-05	0.00285792	3.19274
OGFOD3	1.39939	4.65023	2.46057	0.0222323	0.179138	-3.61525
RRN3P2	1.39915	4.1431	2.41655	0.0244516	0.187634	-3.69991
DLX5	1.39879	4.21093	3.07524	0.00555496	0.0832713	-2.35726
SIGLEC7	1.39833	5.14534	3.52552	0.00191329	0.0442486	-1.37009
PLEKHO1	1.39817	5.89932	2.46463	0.0220374	0.178567	-3.6074
GTF2A1	1.39754	4.03294	2.56962	0.0175163	0.157908	-3.402
EZR	1.39671	6.48024	2.77634	0.0110386	0.123514	-2.98504
LOC90784 /// POLR1A	1.39481	4.79362	3.05353	0.00584287	0.0857294	-2.40371
CXCL9	1.39455	7.73394	1.34849	0.191281	0.514299	-5.4251
ZNF85	1.39288	3.4681	2.14862	0.0429805	0.24942	-4.19561
CTA-390C10.10	1.39264	4.49503	3.32781	0.00306661	0.0583052	-1.80855
CUL7	1.39249	4.36545	2.4226	0.0241349	0.18674	-3.68833
CPVL	1.39211	8.89404	3.33344	0.00302592	0.0578614	-1.79616
GLIS3	1.39072	6.43729	3.76962	0.00106242	0.0319219	-0.820747
MCOLN1	1.39001	5.69051	3.14356	0.0047354	0.0750517	-2.21027
SLC22A18	1.38943	6.17102	3.28302	0.00340996	0.0625115	-1.90687
CD82	1.3876	6.02021	2.57373	0.0173581	0.157381	-3.39386
CSF1R	1.38691	8.12191	3.89813	0.000778006	0.0267028	-0.528875
PLXNB2	1.38664	8.4468	4.68733	0.000113796	0.00860606	1.2799
ARPC4	1.38594	7.9792	5.58167	1.32497e-05	0.00282429	3.30604
KLHL35	1.3856	3.52063	2.96162	0.0072288	0.097578	-2.59898
LOC102723990 /// TMEM53	1.38482	4.00836	3.89677	0.000780571	0.0267235	-0.531961
LHFPL2	1.38377	9.98622	3.96408	0.0006628	0.0241691	-0.378547
TMEM106A	1.38305	6.49753	3.2033	0.0041157	0.0694966	-2.08084
LMNB1	1.38232	5.53288	3.80853	0.000966889	0.0302813	-0.732539
RCAN1	1.38165	9.66973	3.4715	0.00217758	0.0478662	-1.49056
RP11-476D10.1	1.38162	1.60243	2.00184	0.0578391	0.288582	-4.45143
GPR18	1.38127	4.05156	1.36673	0.185575	0.506662	-5.40205
TNFSF15	1.38069	4.29731	2.91185	0.00810593	0.104516	-2.70373
NBL1	1.37954	8.77966	3.14035	0.00477116	0.0754151	-2.21721
SMOC2	1.37951	9.23924	3.07938	0.00550156	0.0829749	-2.34837
TMEM51	1.37903	6.73869	4.21558	0.000359223	0.0163422	0.197027
SLC39A3	1.379	6.61387	4.30186	0.000291067	0.0142921	0.395017
TPD52	1.378	4.71161	2.4501	0.0227426	0.181108	-3.63547
TRAPPC1	1.37729	5.51055	1.90682	0.0697459	0.316196	-4.61049
SLC22A4	1.37644	5.47147	2.83713	0.00961586	0.114167	-2.85956
ENTHD2	1.37639	5.66322	3.53008	0.0018925	0.0440708	-1.35991
CDK1	1.37284	6.42757	3.59583	0.00161599	0.0401351	-1.21265
OLR1	1.37278	6.07445	2.61111	0.0159815	0.15114	-3.31959
NUSAP1	1.37268	7.34151	4.43175	0.000212048	0.0120177	0.693296
UGT2A3	1.37246	1.91164	2.34653	0.0284075	0.203517	-3.83278
TYMS	1.37194	4.34581	2.58462	0.016946	0.155538	-3.37228
FJX1	1.37049	5.15891	2.85838	0.00916116	0.111527	-2.81543
IRX5	1.37025	4.38799	2.57425	0.0173383	0.157381	-3.39283
PAPSS2	1.37021	8.89191	3.35347	0.00288533	0.0559925	-1.75204
FAM173A	1.36763	5.88136	2.84469	0.00945174	0.11319	-2.84388
UNC119	1.3668	5.14423	3.56265	0.00175019	0.0419616	-1.28705
BCAT1	1.36595	5.79672	2.1117	0.0463529	0.258653	-4.26107
ZNF732	1.36531	1.14178	2.18122	0.040189	0.241669	-4.13721
LINC01426	1.36526	3.18144	2.49841	0.020476	0.173049	-3.54182
C11orf24	1.36468	6.22096	3.20526	0.00409675	0.0694158	-2.07658
GK	1.36444	4.6623	2.54896	0.0183308	0.162097	-3.44278
CTSK	1.3643	11.301	3.78283	0.00102899	0.0313902	-0.790821
TRABD2A	1.36331	3.85285	3.06376	0.00570539	0.0845563	-2.38183
FETUB	1.3625	1.4988	2.42641	0.0239377	0.18619	-3.68104
SLC7A8	1.36198	5.94938	2.67699	0.013802	0.140105	-3.1874
DYNC2LI1	1.3619	3.22484	2.36413	0.0273612	0.199993	-3.79959
PIN1	1.36091	5.7818	1.90087	0.0705591	0.317834	-4.62027
TSPAN2	1.35999	4.4787	2.72206	0.0124758	0.132954	-3.09603
CTSL	1.35987	10.8255	4.87122	7.28217e-05	0.00674317	1.70079
CCDC96	1.35921	4.39244	2.47265	0.021657	0.177791	-3.59188
YDJC	1.35748	4.66145	2.6919	0.0133493	0.137167	-3.15726
REEP5	1.35709	8.71657	5.26992	2.78512e-05	0.00394615	2.60674
EHMT2	1.35667	4.94264	2.69703	0.0131966	0.136501	-3.14686
AKR1A1	1.35621	9.81047	4.24323	0.00033581	0.0155477	0.260441
TTYH3	1.35613	5.69051	2.70357	0.0130047	0.135581	-3.1336
ZNF91	1.35604	2.38463	2.56781	0.0175862	0.158356	-3.40558
ZWINT	1.356	7.44223	4.81715	8.30218e-05	0.0072861	1.57719
PLCB2	1.35599	5.65527	3.63537	0.00146928	0.0380802	-1.12382
CPSF1 /// MIR1234 /// MIR6849 /// MIR939	1.35553	6.60092	3.55726	0.00177299	0.04225	-1.29912
YTHDF3	1.35519	4.16825	3.09431	0.00531341	0.0812279	-2.31636
LOC100507535	1.35508	5.73125	2.81338	0.0101495	0.117631	-2.90873
ATXN7L3B	1.35495	4.64742	2.27525	0.0330331	0.220225	-3.96569
DSC1	1.35481	1.87812	2.24052	0.0355281	0.228749	-4.02955
LOC101929857 /// LOC101929864 /// SLX1A /// SLX1A-SULT1A3 /// SLX1B /// SLX1B-SULT1A4 /// SULT1A3 /// SULT1A4	1.35295	5.26083	3.02403	0.0062572	0.0892963	-2.46664
CSF2RB	1.35241	8.96562	3.45017	0.00229146	0.0491246	-1.53798
RP11-472K22.1	1.35144	3.34447	3.0837	0.00544651	0.0825399	-2.33912
NSUN5P1 /// NSUN5P2	1.35098	6.60108	2.37304	0.0268452	0.198186	-3.78274
GNGT2	1.34997	3.68508	2.41703	0.0244262	0.187562	-3.69899
CD47	1.34946	9.62559	4.66476	0.000120219	0.00883608	1.22813
ZBTB1	1.34944	5.16724	2.33494	0.0291168	0.205901	-3.85456
ALS2CR12	1.34914	2.65172	3.01335	0.00641406	0.0905514	-2.48936
PPIB	1.34903	10.752	5.1294	3.90323e-05	0.00462515	2.28871
SFSWAP	1.3488	5.2906	2.25652	0.034358	0.225348	-4.0002
HLA-DPA1	1.34879	12.4167	3.52004	0.00193859	0.044614	-1.38233
RAD51AP1	1.34864	6.05456	4.34702	0.000260711	0.0138106	0.498713
SIGLEC1	1.3484	6.70846	2.16423	0.0416222	0.245352	-4.16771
HCP5	1.34831	6.05083	2.55947	0.0179119	0.160007	-3.42205
IFNG	1.34804	3.44063	2.73876	0.0120158	0.130116	-3.06199
BTN3A3	1.34684	6.579	2.89159	0.00849126	0.106799	-2.74615
GOLGA2	1.34615	5.45197	2.85762	0.00917712	0.111572	-2.81701
TMEM191A	1.34601	2.77555	2.9397	0.0076033	0.100073	-2.6452
RHNO1	1.34594	5.11788	3.5893	0.00164158	0.0402187	-1.22731
LOC100130992	1.34589	3.00752	3.04023	0.00602625	0.0873325	-2.43211
SYNGR3	1.34566	3.49705	1.94583	0.0646184	0.30418	-4.54583
NME1	1.34483	8.5884	3.97582	0.00064415	0.0238404	-0.351761
PTGER2	1.34451	7.12188	2.68135	0.013668	0.139225	-3.17858
NEIL3	1.3443	3.87231	2.91028	0.00813516	0.104644	-2.70702
HIST1H3A /// HIST1H3B /// HIST1H3C /// HIST1H3D /// HIST1H3E /// HIST1H3F /// HIST1H3G /// HIST1H3H /// HIST1H3I /// HIST1H3J	1.34381	3.27505	1.72903	0.0978751	0.373099	-4.89312
KIAA1467	1.34375	3.53586	3.1819	0.00432809	0.071428	-2.12731
CCL11	1.34305	3.12001	2.83482	0.00966674	0.114425	-2.86437
CCDC102A	1.34292	4.07087	3.17644	0.00438399	0.0717048	-2.13915
CPT1C	1.34291	3.27846	2.69415	0.013282	0.136655	-3.15269
DIRAS1	1.34261	4.08348	2.07824	0.0496129	0.266293	-4.31976
WNT5A	1.34247	7.33098	2.65366	0.0145395	0.144085	-3.23439
ZNF275	1.34096	5.84369	2.58263	0.0170206	0.155728	-3.37622
LINC01115	1.34077	2.47866	2.60749	0.0161105	0.151689	-3.32682
NAPRT	1.34029	5.29715	3.46618	0.00220546	0.0480842	-1.5024
MS4A4A	1.34013	7.55399	2.61849	0.0157221	0.149686	-3.30486
SAP30	1.34011	3.09222	2.43662	0.0234155	0.183761	-3.66142
VAT1L	1.33989	7.47433	2.46833	0.0218612	0.178101	-3.60025
SEMA3A	1.3391	6.99035	2.05284	0.0522239	0.272957	-4.36391
LOC100506258	1.33871	4.4899	2.45577	0.022465	0.179965	-3.62453
CTSW	1.33832	2.70578	2.97723	0.00697308	0.095242	-2.56598
NPHP3-AS1	1.33708	3.1594	2.98253	0.00688829	0.0948474	-2.55477
NDC80	1.33556	5.88526	4.22716	0.000349228	0.0160081	0.223576
ABHD17C	1.33512	5.58566	2.86843	0.00895337	0.11008	-2.79451
TEN1 /// TEN1-CDK3	1.33502	4.44212	2.62202	0.0155995	0.149122	-3.29781
SLC24A4	1.33439	4.53934	1.98926	0.059304	0.2915	-4.47279
PMM2	1.33336	6.55592	3.19454	0.00420135	0.0704317	-2.09986
SCG2	1.33269	7.32851	2.52589	0.0192825	0.167026	-3.48812
TENM3	1.33263	2.12294	2.07367	0.0500741	0.26779	-4.32773
CD200R1	1.33228	1.90592	2.49003	0.0208536	0.174223	-3.55814
ALKBH3-AS1	1.33191	2.38836	2.72502	0.0123932	0.132494	-3.09001
LRWD1 /// MIR4467	1.33166	4.38778	3.23536	0.00381634	0.0670353	-2.01105
DMP1	1.3309	2.03814	2.09533	0.0479234	0.262549	-4.28987
SKA1	1.33009	1.92352	1.74876	0.0943357	0.366437	-4.86276
B9D2	1.32948	4.48034	3.1635	0.00451921	0.073409	-2.16718
RP11-587D21.4	1.32853	1.57361	2.1406	0.0436937	0.250959	-4.20989
PNP	1.32844	7.55682	3.98895	0.000623912	0.0232927	-0.321797
HMHA1	1.32841	7.80658	3.26664	0.00354464	0.063934	-1.94273
HNMT	1.32803	3.50905	2.70636	0.0129236	0.135094	-3.12794
BLM	1.32678	5.86696	3.65812	0.00139087	0.0369586	-1.07261
PPIAL4B /// PPIAL4C /// PPIAL4G	1.32672	3.08981	2.35741	0.0277565	0.200971	-3.81228
ARL9	1.32601	3.89468	2.3093	0.0307439	0.212745	-3.90251
SYNDIG1L	1.32396	3.46524	3.01189	0.0064358	0.090695	-2.49247
SHISA8	1.32395	3.16706	2.52866	0.0191659	0.166279	-3.48268
DDIAS	1.32364	4.84365	3.87357	0.0008258	0.0277866	-0.584765
EPB42	1.32344	2.62355	2.11403	0.0461336	0.257745	-4.25697
ANXA2	1.3234	1.80855	1.97955	0.0604575	0.294463	-4.48922
SIGIRR	1.32309	5.15176	2.84825	0.00937546	0.112851	-2.8365
ENO1	1.3227	10.4013	3.66044	0.00138311	0.0369586	-1.06738
HTRA4	1.32215	8.54937	1.24827	0.225109	0.554522	-5.547
PLAUR	1.32155	7.60476	4.33391	0.000269185	0.0139431	0.468596
SRPX2	1.3215	7.14708	2.33752	0.0289576	0.205341	-3.84972
LOC285628 /// MIR146A	1.32139	4.22624	2.22277	0.0368691	0.232795	-4.06197
DKFZp564H213	1.32074	1.71258	2.84268	0.00949518	0.113451	-2.84806
TNS3	1.32053	10.3261	5.57775	1.33734e-05	0.00282429	3.2973
SEMA4B	1.32035	6.92176	2.37252	0.0268749	0.198186	-3.78372
LOC729083	1.32007	2.55376	1.73334	0.0970928	0.371654	-4.88651
NAGPA	1.3199	5.99508	3.9379	0.000706364	0.0251464	-0.438273
TMEM222	1.31949	6.19797	3.0834	0.00545027	0.0825437	-2.33976
TIAF1	1.31908	4.04334	2.98977	0.00677391	0.0939401	-2.53943
MSX2	1.319	3.36626	1.97715	0.0607463	0.295337	-4.49328
LOC157931	1.31857	2.2676	2.4753	0.0215328	0.177329	-3.58675
TNIP3	1.3183	2.52448	2.36607	0.0272483	0.199805	-3.79593
CYP4F2	1.31829	2.7818	2.65002	0.0146581	0.14448	-3.24172
SSR1	1.3176	7.9107	4.48122	0.00018796	0.0113064	0.806903
STPG1	1.3176	3.95813	2.3049	0.0310315	0.213491	-3.91071
UGT2B17	1.3169	3.50825	1.70673	0.102012	0.379497	-4.92712
SERPINB12	1.31689	2.95247	2.75379	0.0116155	0.127722	-3.03128
IGH /// IGHA2 /// IGHD /// IGHG1	1.31617	4.58155	2.78127	0.0109162	0.122729	-2.97492
CNTFR-AS1	1.31511	4.44688	3.5614	0.00175545	0.0420021	-1.28985
ARHGEF19	1.31484	3.96757	2.17715	0.0405278	0.242685	-4.14452
MYO1C	1.31434	8.25014	2.64948	0.0146757	0.14448	-3.24279
RP11-568N6.1	1.31396	5.34842	3.72669	0.00117865	0.0333764	-0.917872
ERVFH21-1	1.31378	2.34913	2.14835	0.0430042	0.249436	-4.19609
CLEC4A	1.31358	7.94501	3.69773	0.00126409	0.0349781	-0.983303
SERPINA3	1.3112	7.49029	1.46657	0.156704	0.467598	-5.27139
ATAD2	1.31061	4.19423	2.84293	0.00948963	0.113451	-2.84753
ABHD2	1.31046	5.22462	2.87461	0.00882765	0.10922	-2.78161
TFPT	1.31036	5.83262	3.65774	0.00139215	0.0369586	-1.07347
BOP1 /// MIR7112	1.30835	4.23565	1.55635	0.133956	0.433181	-5.1475
RDM1	1.30813	2.88683	2.63852	0.015038	0.146359	-3.26478
LOC101929167	1.30741	2.35035	2.47658	0.0214729	0.177034	-3.58426
M6PR	1.30732	8.08783	5.66752	1.08154e-05	0.00246968	3.4969
CORO7	1.30663	4.98403	3.59369	0.00162434	0.0402022	-1.21746
CTLA4	1.30626	3.42048	2.87303	0.00885977	0.109329	-2.78492
BLOC1S5-TXNDC5 /// TXNDC5	1.30598	11.1454	4.32002	0.00027846	0.0140432	0.436703
VASP	1.3057	7.87617	2.90203	0.00829062	0.10546	-2.72432
PSMB10	1.30556	7.50064	3.4316	0.0023954	0.0501299	-1.57922
NCAPG	1.30518	5.25275	4.07904	0.000501049	0.020042	-0.115835
PML	1.30502	3.31663	1.89823	0.070922	0.318194	-4.6246
HCST	1.30479	6.09691	4.68015	0.0001158	0.0086895	1.26344
LOC645984	1.30469	3.99297	2.35056	0.0281649	0.202452	-3.8252
CBX4	1.30463	2.77842	2.3675	0.0271652	0.199352	-3.79323
TBC1D2	1.30411	5.98681	3.7224	0.00119094	0.0336025	-0.927571
DENND1A	1.30348	4.37458	2.72699	0.0123383	0.132091	-3.08599
ATP6AP1	1.30298	8.39862	4.45399	0.000200858	0.0116676	0.74437
FTCDNL1	1.30283	2.77979	2.08781	0.0486605	0.264661	-4.30304
CFL1	1.30274	6.942	2.35362	0.027982	0.201944	-3.81944
AC006129.2	1.30272	1.01158	2.16166	0.0418437	0.246287	-4.17232
QPRT	1.30217	4.7788	3.25643	0.00363116	0.0648516	-1.96505
XBP1	1.30202	9.84163	2.78281	0.0108783	0.122361	-2.97176
MAGEL2	1.30181	2.75738	2.00754	0.0571861	0.286907	-4.44173
PLA2G7	1.30172	4.68978	3.08375	0.00544589	0.0825399	-2.33902
SLC38A10	1.30093	2.60009	2.21582	0.0374065	0.23457	-4.07462
DCTN5	1.29809	4.88436	2.90548	0.00822522	0.105053	-2.71708
P2RY8	1.29736	5.8784	2.84052	0.00954192	0.113691	-2.85253
KANSL3	1.29708	2.50647	2.0504	0.052481	0.273936	-4.36813
TCP11L1	1.29694	5.48875	4.17671	0.00039493	0.0171696	0.107891
RASSF2	1.29629	7.63443	4.09656	0.000480124	0.0194363	-0.0757479
ETV4	1.29372	3.40874	2.79497	0.0105827	0.12036	-2.94673
BC042029	1.29253	2.54522	2.17379	0.0408102	0.243804	-4.15057
CEMIP	1.29205	3.38165	2.61326	0.0159055	0.150603	-3.3153
RUNX3	1.29142	5.98987	4.34188	0.000264001	0.013895	0.486905
C2orf43	1.29106	6.22704	3.09982	0.00524553	0.0805845	-2.30452
FCHSD1	1.29066	3.44369	2.5876	0.0168349	0.155067	-3.36637
NLGN4X	1.29058	3.37998	1.77649	0.0895452	0.356289	-4.81965
ZXDB	1.28852	2.6252	2.13572	0.0441331	0.252496	-4.21857
RNASE1	1.28733	10.4869	3.03761	0.0060631	0.0874336	-2.43771
PTTG1	1.28727	7.46736	4.40947	0.000223884	0.0124781	0.642132
CHST13	1.28632	4.70652	2.37393	0.026794	0.197988	-3.78105
FCGR2B	1.28554	8.4527	2.10659	0.0468382	0.259269	-4.27008
GBA /// GBAP1	1.28501	6.35855	3.56876	0.00172467	0.0416044	-1.27336
GGH	1.285	7.40119	4.44798	0.000203821	0.0117786	0.730571
GNB3	1.28414	4.35906	4.32165	0.000277354	0.0140432	0.440449
SLC25A19	1.284	7.11148	4.35338	0.000256703	0.013629	0.513301
IFFO2	1.28244	5.39048	2.53851	0.0187562	0.164253	-3.46333
MKRN3	1.28187	2.67351	2.58483	0.0169382	0.155538	-3.37186
ARF6	1.28049	5.14165	2.56055	0.0178695	0.159933	-3.41992
CARD9 /// DNLZ	1.27998	4.63262	3.55247	0.00179347	0.0425701	-1.30983
CCL22	1.2796	2.54776	3.43758	0.00236144	0.0497063	-1.56595
LOC727916	1.27955	3.23218	2.56349	0.0177544	0.159505	-3.41412
MGAT2	1.27939	2.66282	2.69704	0.0131964	0.136501	-3.14684
BATF	1.27937	5.97627	3.62648	0.00150107	0.0385427	-1.14381
LOC101927720	1.27863	2.90001	2.56096	0.0178536	0.159907	-3.41912
C16orf3	1.27723	2.14638	2.41808	0.0243711	0.187323	-3.69698
FAM86B1 /// FAM86B2 /// FAM86C1 /// FAM86DP /// FAM86FP	1.27631	4.49212	2.37483	0.0267429	0.197923	-3.77936
BSG	1.27564	7.33869	3.8441	0.000887003	0.0289615	-0.651765
RPL18A /// SNORA68	1.27428	2.50159	1.94737	0.0644231	0.303897	-4.54326
FUT4	1.27417	6.67374	3.62234	0.00151612	0.0387179	-1.15312
LAIR1	1.27409	4.66525	2.40223	0.0252167	0.190768	-3.72727
LYG1	1.27378	4.04247	2.77568	0.0110551	0.123582	-2.9864
COL8A2	1.2737	6.90968	2.86739	0.00897469	0.110129	-2.79668
MTPN	1.2736	2.81164	1.88453	0.0728328	0.322847	-4.64701
HAUS8	1.27356	4.65216	2.93812	0.00763099	0.100269	-2.64853
THEMIS2	1.27355	7.04311	4.16396	0.000407398	0.0175089	0.0786618
TREM2	1.27345	6.15982	2.36362	0.0273911	0.200033	-3.80056
BPIFB4	1.27306	3.06103	2.4364	0.0234268	0.183789	-3.66185
LOC101928916 /// NNMT	1.27283	11.7559	2.99879	0.00663404	0.0926009	-2.5203
CLIC1	1.27273	10.7197	3.76382	0.00107743	0.031991	-0.833871
IRF8	1.2727	8.9199	3.43996	0.00234805	0.0497063	-1.56066
CTC-471J1.2	1.27265	4.95845	3.26425	0.00356467	0.0641985	-1.94795
FAM169A	1.27227	3.11608	1.87251	0.0745476	0.326552	-4.66659
ZNF557	1.27192	4.19704	3.3398	0.00298057	0.057192	-1.78216
SPATA2	1.2708	4.60393	2.18617	0.0397792	0.241074	-4.12829
ZNHIT2	1.27071	4.05675	2.30498	0.0310262	0.213491	-3.91056
SH2D2A	1.27041	3.66991	2.13301	0.0443788	0.253142	-4.22338
KIAA1024	1.27009	3.99397	1.9773	0.0607284	0.295337	-4.49303
PATL2	1.26999	4.164	2.55641	0.0180329	0.160718	-3.42808
SIPA1	1.26997	5.13484	3.04129	0.0060115	0.0873325	-2.42985
TMBIM6	1.26959	9.86549	4.8202	8.24099e-05	0.00725948	1.58416
BC041025	1.26945	5.03987	2.58561	0.016909	0.15547	-3.37032
NID2	1.26932	9.10658	3.06644	0.00567001	0.0843508	-2.37611
ZNF417 /// ZNF587	1.26852	4.34609	2.53307	0.0189813	0.165409	-3.47402
UNC93B1	1.26809	4.5667	2.34513	0.0284927	0.20394	-3.83542
TUBG1	1.26758	6.16274	2.32262	0.0298882	0.209467	-3.87763
OXLD1	1.26672	5.6143	2.36555	0.0272787	0.199805	-3.79692
MIR6834 /// PFDN6	1.26625	3.24069	2.88922	0.00853744	0.10698	-2.7511
ZFAND2B	1.26625	5.17792	3.146	0.00470845	0.0748755	-2.20501
GS1-124K5.11	1.26603	3.33488	2.81205	0.0101803	0.117752	-2.91148
LRMP	1.26592	6.05251	2.49605	0.0205817	0.173232	-3.54642
HHLA3	1.26542	3.69493	1.8259	0.0815297	0.339996	-4.74161
CCDC185	1.26508	3.05292	2.08677	0.0487634	0.264661	-4.30486
ASPHD2	1.26469	6.49331	4.02475	0.000571862	0.0221585	-0.240011
NUP188	1.26449	5.97301	3.40147	0.00257384	0.0524582	-1.64599
SKAP2	1.26429	5.30473	2.98126	0.0069084	0.0948544	-2.55745
CKAP2L	1.26396	3.75978	2.28605	0.0322905	0.217406	-3.94571
GK3P	1.26199	3.75899	2.01645	0.0561781	0.283969	-4.42651
LINC00476 /// LOC101930476	1.2617	2.99971	2.10987	0.0465265	0.258776	-4.2643
ARHGAP5	1.26102	4.71196	2.58204	0.0170428	0.155729	-3.3774
DNAJC5	1.25871	7.29734	4.36652	0.000248609	0.0133861	0.543472
DLX4	1.25547	7.40037	1.8916	0.0718404	0.320381	-4.63545
FCRLA	1.25533	5.26488	2.63514	0.0151517	0.146822	-3.27157
ARPC3	1.25519	9.51884	5.57129	1.35798e-05	0.00282429	3.28289
GPR34	1.2547	8.58624	2.72502	0.012393	0.132494	-3.09
FKBP7	1.2538	3.02628	1.73828	0.0962014	0.369655	-4.87892
PRKCD	1.25357	5.18977	2.31072	0.0306516	0.212457	-3.89986
BANK1	1.25257	6.06128	3.15682	0.00459053	0.0739515	-2.18162
DGUOK	1.25245	5.88092	2.68233	0.0136383	0.139043	-3.17661
IL2RB	1.25166	5.55286	2.65012	0.0146547	0.14448	-3.2415
ENPP1	1.25121	3.09393	1.79214	0.0869365	0.350668	-4.79511
ENO1-AS1	1.25009	2.85784	2.21404	0.0375451	0.235044	-4.07785
FCN1	1.2488	5.68934	2.31556	0.0303394	0.211269	-3.89084
COL25A1	1.24851	1.48891	2.03768	0.0538401	0.277999	-4.39008
FLJ44087	1.24845	2.13921	2.54166	0.0186271	0.163902	-3.45714
RAB8B	1.24818	5.91911	3.48951	0.0020857	0.0465865	-1.45044
RP5-1184F4.5	1.24816	3.2229	2.96535	0.00716687	0.0972116	-2.5911
SHARPIN	1.24764	6.03629	4.37659	0.000242577	0.013207	0.566602
GCHFR	1.24728	6.11347	2.73412	0.0121421	0.130825	-3.07147
MPP1	1.24723	8.13408	3.87243	0.000828084	0.0278236	-0.587354
ARMC9	1.24707	4.27913	2.85224	0.00929045	0.112287	-2.8282
PLOD1	1.24619	7.64177	4.1062	0.000468977	0.0192838	-0.0536714
GNS	1.2453	5.54505	2.41745	0.0244043	0.187517	-3.69819
SEPT6	1.24496	4.50201	2.51178	0.0198869	0.169717	-3.51573
MS4A7	1.24475	10.0845	2.74505	0.0118467	0.129237	-3.04915
TMEM98	1.2434	6.96634	3.95655	0.000675049	0.0243514	-0.395729
RNASEL	1.24319	4.9479	2.93385	0.0077063	0.101089	-2.65751
NANS	1.24137	8.79618	4.688	0.000113613	0.00860606	1.28142
CSTA	1.24115	9.37554	3.08895	0.00538026	0.0817994	-2.32786
LAX1	1.24094	6.3148	2.09785	0.0476785	0.261703	-4.28544
TOR2A	1.24075	5.06436	2.70843	0.0128635	0.135005	-3.12373
RUVBL1	1.24067	5.47772	2.23508	0.0359343	0.230357	-4.03951
LOC101060424 /// LOC653786 /// OTOA	1.24011	3.67336	2.09888	0.0475789	0.261339	-4.28364
CPXCR1	1.23962	3.10662	2.44867	0.022813	0.181454	-3.63822
TTPAL	1.23954	3.62541	1.71611	0.100254	0.376492	-4.91286
SND1-IT1	1.23947	5.19961	2.97988	0.00693053	0.0949918	-2.56038
CIB1	1.23909	8.67653	4.45389	0.000200909	0.0116676	0.74413
AC090627.1	1.23779	2.1171	2.3178	0.0301952	0.210927	-3.88664
COL2A1	1.23689	3.70931	1.29551	0.208633	0.533757	-5.49055
SFT2D2	1.23632	6.64731	4.09771	0.000478778	0.0194153	-0.0731106
SOAT1	1.23618	6.98252	3.73072	0.00116723	0.0332766	-0.908764
IGHA1 /// IGHA2 /// IGHD /// IGHG1 /// IGHG3 /// IGHM /// IGHV4-31	1.23573	5.10273	2.02533	0.0551895	0.281753	-4.41131
LOC283070	1.23456	8.63145	3.14465	0.00472332	0.0749612	-2.20792
NABP1	1.2341	4.41932	3.23087	0.00385692	0.0673193	-2.02083
MFAP2	1.23399	6.35192	2.49497	0.0206302	0.173232	-3.54852
CD244	1.2331	3.71601	2.13761	0.0439625	0.251765	-4.21521
CDC42SE1	1.23238	9.37597	3.6067	0.00157427	0.0394332	-1.18825
ORAI3	1.2316	8.08481	2.43493	0.023501	0.184154	-3.66466
APOL1	1.23076	7.07519	3.13352	0.00484804	0.0762206	-2.23194
C1QC	1.23035	8.45803	2.59255	0.016652	0.154255	-3.35655
GRAMD2	1.23018	3.3629	2.4139	0.0245915	0.188095	-3.70498
PDK3	1.22923	4.9347	2.65237	0.0145817	0.144162	-3.237
PIDD1	1.2292	4.87735	2.61546	0.0158283	0.150227	-3.31092
BHLHE22	1.22865	7.0647	2.09159	0.0482886	0.263332	-4.29642
LOC101928043	1.22849	2.67497	1.96505	0.0622167	0.298631	-4.51365
FUT8-AS1	1.2279	4.01967	2.35707	0.027777	0.200971	-3.81294
LOC101929586	1.22766	3.05543	2.36977	0.0270338	0.198947	-3.78894
SRPRB	1.22674	9.56264	4.87568	7.20394e-05	0.0066981	1.71097
PCBP1-AS1	1.22663	2.21914	2.54895	0.0183313	0.162097	-3.4428
GPBAR1	1.22593	4.44286	2.3056	0.0309852	0.21344	-3.9094
MAGOHB	1.22544	5.37817	2.8022	0.0104106	0.11921	-2.93182
SCOC-AS1	1.22496	2.41063	2.20149	0.0385366	0.23774	-4.10061
PTK2B	1.22495	5.3078	2.60663	0.0161412	0.151856	-3.32853
CCDC94	1.22455	5.08495	2.23134	0.0362158	0.231403	-4.04634
KIAA0430	1.22433	2.91605	2.47442	0.0215739	0.177476	-3.58845
CFI	1.22402	6.95815	1.73228	0.0972849	0.372116	-4.88814
USB1	1.22334	5.30935	2.8294	0.00978659	0.114975	-2.87559
TRIM14	1.22321	7.11585	3.46851	0.00219318	0.0480294	-1.4972
CD8A	1.22264	4.82957	1.7986	0.0858793	0.348556	-4.78494
C16orf93	1.22208	4.35596	4.02031	0.000578067	0.0222336	-0.250144
PTX3	1.22156	6.66124	1.3405	0.193822	0.517798	-5.43511
RP11-619L19.1	1.22103	1.8959	2.06486	0.0509736	0.27019	-4.34306
DPH1 /// OVCA2	1.22094	6.14312	3.35115	0.0029013	0.0561242	-1.75716
ADORA2B	1.22093	4.98953	2.24299	0.0353452	0.228133	-4.02503
TGFBI	1.22079	11.8359	3.44167	0.0023385	0.0497063	-1.55687
KIF18A	1.22077	3.36939	1.99715	0.0583817	0.289692	-4.45941
LOC100505498 /// TEX41	1.22046	4.75582	2.53237	0.0190105	0.16548	-3.4754
TM9SF1	1.21999	7.25813	4.56165	0.000154511	0.0102658	0.991577
IGH /// IGHA1 /// IGHA2 /// IGHD /// IGHG1 /// IGHG3 /// IGHM /// IGHV4-31	1.21912	1.98024	2.00574	0.0573915	0.287535	-4.44479
SEPT9	1.21769	4.06624	2.42257	0.0241365	0.18674	-3.68839
FAM209A /// FAM209B	1.21726	3.40081	2.29887	0.0314293	0.215201	-3.92192
GIMAP2	1.217	8.11201	3.77292	0.00105397	0.0317813	-0.813271
SERPINE2	1.21671	9.3551	1.714	0.100647	0.377479	-4.91607
RHCE /// RHD	1.21671	4.16063	2.47492	0.0215506	0.177351	-3.58749
CASP5	1.21662	3.42924	2.13393	0.0442951	0.252983	-4.22175
SMPD2	1.21652	4.83468	3.3911	0.00263826	0.0532635	-1.66895
CDR1	1.21642	2.14119	1.51801	0.143315	0.448539	-5.20114
P2RX3	1.21467	2.63064	2.12461	0.0451477	0.25551	-4.23827
IGH /// IGHA1 /// IGHG1 /// IGHG2 /// IGHG3 /// IGHM /// LOC102725526	1.21408	2.59927	2.17992	0.0402963	0.242009	-4.13954
DIS3L2	1.21386	4.71089	2.44354	0.023068	0.182631	-3.64812
AK055910 /// ZBTB1	1.21363	4.61499	2.59911	0.016412	0.1533	-3.3435
LGALS14	1.21299	3.23444	2.45919	0.022299	0.17928	-3.61792
MSRB1	1.21191	6.98343	2.70796	0.0128771	0.135005	-3.12469
MPND	1.21176	4.66829	1.98066	0.0603244	0.293997	-4.48734
PRMT6	1.21111	5.62386	4.87691	7.1825e-05	0.0066981	1.71378
SASH3	1.21062	6.54808	3.76337	0.00107861	0.031991	-0.834895
CARD14	1.21051	3.4871	2.43443	0.0235267	0.184204	-3.66564
IFT122 /// LOC101927266	1.21013	5.35841	1.88999	0.0720663	0.320658	-4.6381
NDST2	1.20906	2.50726	2.18436	0.0399284	0.241091	-4.13155
IGHA1 /// IGHG1 /// IGHM	1.2086	3.30063	1.42248	0.168973	0.484719	-5.33003
MPV17	1.207	7.08467	3.2097	0.00405419	0.0692071	-2.06693
FARSA	1.20667	6.48833	2.72688	0.0123415	0.132091	-3.08623
CMTM4	1.20618	3.57412	3.02956	0.00617739	0.0886468	-2.45485
IL21	1.20578	2.98028	2.26962	0.0334264	0.221714	-3.97608
MYSM1	1.20577	2.81367	2.23104	0.0362385	0.231422	-4.04688
BASP1	1.20531	10.2374	4.07532	0.000505613	0.0201902	-0.124354
MGAT4A	1.20528	3.80262	2.24183	0.0354315	0.22844	-4.02717
PRR3	1.20433	4.00044	2.43812	0.0233399	0.183351	-3.65854
FOLR2	1.203	9.10453	2.45345	0.0225783	0.180376	-3.62901
IQGAP2	1.20274	8.16154	2.94783	0.00746226	0.0988802	-2.62807
SDF4	1.20237	8.80392	4.15911	0.000412248	0.017612	0.0675321
LTBP1	1.20174	8.22427	2.30655	0.0309233	0.213289	-3.90763
ITLN1	1.20134	4.97267	2.74035	0.0119728	0.129735	-3.05875
LOC285191	1.20071	3.85069	3.16367	0.00451734	0.073409	-2.1668
CHD3	1.20045	4.83021	2.24965	0.0348562	0.226906	-4.01282
LOC253573	1.20037	1.6744	1.82501	0.0816695	0.340398	-4.74304
MGAT1	1.20033	8.18659	5.03391	4.91345e-05	0.00513619	2.07175
LEPREL4	1.19928	6.71943	3.23266	0.00384071	0.0672406	-2.01694
LYPD6B	1.19857	2.76878	2.11819	0.0457435	0.25714	-4.24962
PSMG3-AS1	1.19851	5.41997	2.04649	0.0528954	0.275487	-4.37488
AIM1	1.19793	8.44383	3.99674	0.000612191	0.0230012	-0.303995
TBC1D10C	1.19744	4.96941	1.85014	0.0778311	0.333744	-4.70277
9-Mar	1.19744	5.41517	2.89994	0.00833038	0.105809	-2.72869
TUSC2	1.19621	5.52979	2.77652	0.0110342	0.123514	-2.98468
FOXRED1	1.19585	5.89009	2.35923	0.0276492	0.200837	-3.80886
UBASH3A	1.19563	2.4397	1.59408	0.125248	0.418441	-5.09371
MYO5A	1.19453	7.19757	4.32102	0.000277781	0.0140432	0.439
TMX3	1.19446	3.8357	2.86309	0.00906326	0.110909	-2.80563
LOC100131860	1.19409	1.83566	1.9586	0.0630141	0.300505	-4.52448
P2RY6	1.19386	5.70219	2.87155	0.00888971	0.109486	-2.788
GTSF1	1.19322	4.99938	2.40569	0.0250298	0.190211	-3.72067
CTSC	1.19293	9.79284	2.82891	0.0097976	0.115044	-2.87661
MGAT4C	1.19279	4.32024	1.39795	0.176126	0.49489	-5.36202
FMNL3	1.19235	4.78922	2.86475	0.00902891	0.110547	-2.80217
ZNF407	1.19225	1.95372	1.73378	0.0970127	0.371589	-4.88583
SLC22A16	1.19219	4.05333	1.9713	0.0614531	0.297158	-4.50314
NUBP2	1.19106	5.64589	2.37181	0.0269161	0.198329	-3.78508
IRGM	1.19075	1.54437	2.08817	0.0486251	0.264553	-4.30242
IGHV3-54	1.19052	2.31618	1.69536	0.104178	0.384114	-4.94433
ARHGAP22	1.19043	4.05766	3.29339	0.0033273	0.0614853	-1.88415
RTP3	1.19036	1.96329	2.12668	0.0449568	0.254914	-4.2346
HSP90B1 /// MIR3652	1.19035	10.3787	2.55406	0.0181264	0.161106	-3.43272
LOC440982 /// ZIC1	1.18955	5.2609	1.52898	0.140582	0.443944	-5.18589
TAC1	1.18909	4.65455	0.946384	0.354277	0.670254	-5.86379
AKIP1 /// NUAK2	1.18854	5.63921	2.06643	0.0508118	0.269793	-4.34033
CISD2	1.18779	7.4286	3.36581	0.00280188	0.0551141	-1.72481
PUSL1	1.18724	4.3545	2.41104	0.0247434	0.188525	-3.71045
GSTA3	1.18573	3.29201	2.855	0.00923218	0.111892	-2.82247
PAPSS1	1.18457	9.4093	5.0011	5.31854e-05	0.00546253	1.99706
LINC01361	1.18398	2.02257	1.98766	0.0594927	0.292195	-4.4755
TMEM110 /// TMEM110-MUSTN1	1.18394	4.0386	2.42491	0.0240148	0.1864	-3.6839
MERTK	1.18361	7.83293	3.1786	0.00436178	0.0715529	-2.13446
PDLIM7	1.18351	3.53099	2.20086	0.0385873	0.237772	-4.10176
C1QTNF6	1.18326	2.37732	2.04418	0.0531416	0.276097	-4.37887
PAK1	1.183	3.68853	1.99377	0.0587752	0.290439	-4.46515
FBXL15	1.18242	6.03351	2.83941	0.00956603	0.113863	-2.85483
ZNF233	1.18237	2.69822	2.1926	0.039253	0.239783	-4.11668
SH2B3	1.18157	8.24176	4.29143	0.000298568	0.0144563	0.371067
PSPH	1.18145	4.62023	1.53714	0.13858	0.440556	-5.17451
EGFL6	1.18136	5.54765	1.79099	0.0871253	0.351309	-4.79691
ENTPD3-AS1	1.1807	3.04738	2.42786	0.0238625	0.185904	-3.67824
IL18	1.18021	5.64702	3.37394	0.00274827	0.0545019	-1.70687
LOC101929224	1.1802	1.56927	2.1758	0.0406413	0.24298	-4.14696
PFN1	1.18007	7.93984	3.37521	0.00273992	0.0545019	-1.70405
SIRPB1	1.17981	3.86416	1.82072	0.08234	0.341378	-4.74987
TRAC	1.17969	6.32116	2.89055	0.0085115	0.106904	-2.74833
LOC158402	1.17955	4.85231	3.36664	0.00279637	0.0550843	-1.72298
RACGAP1	1.17902	7.56677	4.01811	0.000581177	0.0222627	-0.255182
FAM65A	1.17814	4.55475	2.10315	0.0471668	0.260327	-4.27612
ALG2	1.178	9.4091	3.92237	0.000733526	0.0257117	-0.473667
CH25H	1.17794	6.08557	2.55946	0.0179123	0.160007	-3.42206
P2RX4	1.1779	6.08176	3.71466	0.00121344	0.0339544	-0.945071
ATP6V0B	1.17789	8.52266	4.6716	0.000118233	0.00877235	1.24384
LYZL1 /// LYZL2	1.17703	3.20582	1.76938	0.0907533	0.35901	-4.83075
MST1	1.17663	4.9422	3.45272	0.00227755	0.0489204	-1.53231
KCNMB3	1.17635	4.08032	2.15214	0.042671	0.24833	-4.18933
TCHH	1.17582	3.88684	1.66814	0.109522	0.392192	-4.98517
CES5A	1.17518	1.75671	2.14174	0.0435914	0.250677	-4.20786
DLL3	1.17394	2.53451	2.15778	0.0421789	0.246949	-4.17926
PDIA3	1.17372	10.6137	4.62003	0.000134041	0.00932732	1.12554
WDR96	1.17362	0.925307	2.1334	0.0443429	0.253142	-4.22268
C14orf64	1.17329	4.29716	1.94504	0.0647187	0.304237	-4.54715
TMEM208	1.17298	8.1127	4.96399	5.81748e-05	0.00584464	1.91252
CD72	1.17238	4.00389	2.25573	0.0344154	0.225348	-4.00167
BOLA2 /// BOLA2B	1.17208	7.23938	3.59339	0.00162552	0.0402022	-1.21814
SLC52A2	1.17167	6.44956	4.50863	0.000175813	0.0108819	0.869854
MICB	1.17143	7.32912	2.94176	0.00756736	0.0997111	-2.64087
ZNF717	1.17138	2.78302	2.31707	0.0302421	0.211004	-3.88801
LRP8	1.1703	5.49199	3.7163	0.00120864	0.0338821	-0.941364
GRB2	1.16988	8.47834	4.6972	0.000111099	0.00858263	1.30251
PRKD2	1.1697	5.95086	2.23993	0.0355723	0.228885	-4.03064
XPNPEP1	1.16882	5.69898	2.39414	0.0256586	0.192917	-3.74268
EPB41L3	1.16816	9.10519	2.98789	0.00680349	0.0941283	-2.54342
TIFAB	1.16773	3.6905	2.0165	0.0561722	0.283969	-4.42642
PPT1	1.16744	10.9019	4.06388	0.0005199	0.020544	-0.150535
GS1-279B7.1	1.16743	3.31681	2.03087	0.0545799	0.280104	-4.40179
MYB	1.16665	4.63814	2.79655	0.0105448	0.12022	-2.94347
PPP1CA	1.16662	7.33035	3.36571	0.00280257	0.0551141	-1.72503
SEC23B	1.16592	7.29857	3.40468	0.00255426	0.0522856	-1.63889
DLG4	1.16584	3.81789	2.38907	0.0259393	0.194192	-3.75233
GPHA2	1.16536	2.32768	2.27781	0.0328556	0.219411	-3.96096
CCDC159	1.16536	3.58921	2.47645	0.021479	0.177034	-3.58452
BMF	1.1652	5.18386	3.69314	0.00127818	0.0352022	-0.99366
SLC7A14	1.1651	2.78249	2.15214	0.042671	0.24833	-4.18934
CHST2	1.16484	8.64259	2.18372	0.0399816	0.241211	-4.13271
SCML4	1.16478	3.09154	2.20969	0.0378863	0.23612	-4.08576
LIPA	1.16396	10.707	3.50217	0.00202345	0.0457171	-1.42223
DPEP1	1.16395	3.52275	2.08879	0.0485637	0.264341	-4.30132
LILRA2	1.16367	6.88683	2.40013	0.025331	0.191324	-3.73128
MCM5	1.16352	4.77291	2.1091	0.0465989	0.258776	-4.26565
PYGB	1.16302	5.45527	2.22322	0.0368344	0.232795	-4.06115
LINC00963	1.16259	3.06848	2.43581	0.0234563	0.183959	-3.66297
KIF4A	1.16179	4.70532	3.03834	0.00605275	0.0874052	-2.43614
HYOU1	1.16138	7.85155	3.85646	0.000860817	0.0285004	-0.623686
SEC11C	1.16096	8.24548	2.75731	0.0115235	0.127246	-3.02406
SYNDIG1	1.16091	5.83916	1.75714	0.092865	0.363241	-4.84978
P2RY12	1.16061	1.9738	1.91452	0.0687067	0.313478	-4.5978
TMEM209	1.16048	3.98737	2.57434	0.0173349	0.157381	-3.39266
CACNA1G	1.16047	2.13403	1.86432	0.0757342	0.329681	-4.67986
ISX	1.15873	2.15451	2.06301	0.0511642	0.270423	-4.34627
TBX5-AS1	1.15864	2.34561	1.45267	0.160491	0.472753	-5.29003
LOC100132891	1.1586	6.63821	3.04494	0.00596072	0.0870122	-2.42206
DAB1-AS1	1.15836	2.11701	1.80249	0.0852467	0.347123	-4.77878
LOC101926987	1.15711	2.86702	2.40432	0.0251038	0.190404	-3.72329
CAPS	1.15652	5.93792	2.13384	0.0443032	0.252983	-4.22191
RP11-73M18.7	1.1558	3.09932	1.82875	0.0810873	0.33936	-4.73707
SLC8A1	1.15576	4.40142	2.27191	0.0332663	0.221211	-3.97187
GPR171	1.1553	5.13416	2.02931	0.0547514	0.280468	-4.40448
SMPD3	1.15441	3.26667	2.46886	0.0218359	0.178101	-3.59922
TNFAIP8	1.15421	9.14122	2.85428	0.00924721	0.111937	-2.82395
ADAP2	1.15272	8.75284	2.69059	0.0133883	0.137508	-3.1599
PARS2	1.15256	5.0152	2.49504	0.0206269	0.173232	-3.54838
MAGED1	1.15254	10.4607	3.06478	0.00569195	0.0844844	-2.37966
FAM132B	1.15253	4.65653	1.48435	0.151966	0.461021	-5.24733
CCL19	1.15237	6.35168	1.56481	0.131963	0.429884	-5.13554
MAN1B1	1.15225	6.79565	3.09774	0.00527094	0.0807613	-2.30897
SPON1	1.15192	7.30767	2.26986	0.0334097	0.221714	-3.97564
MIPEPP3	1.15164	4.67434	3.47616	0.00215343	0.0475128	-1.48018
VAV3	1.15115	5.03021	4.48635	0.000185624	0.0111946	0.818683
ERCC8	1.15105	2.14292	1.9946	0.0586788	0.29043	-4.46375
IL17F	1.15088	3.0144	2.08659	0.0487804	0.264661	-4.30517
AC018816.3	1.15077	4.18652	2.10951	0.0465603	0.258776	-4.26493
RAB31	1.15036	10.4559	3.20327	0.00411602	0.0694966	-2.08091
PKM	1.14895	7.75425	2.54187	0.0186186	0.163889	-3.45674
RP11-466A19.8	1.14882	2.46994	1.74295	0.0953663	0.367907	-4.87173
HORMAD2	1.14834	3.40707	1.9739	0.0611383	0.296489	-4.49876
MIR3658 /// UCK2	1.14824	5.31322	2.00774	0.0571629	0.286907	-4.44138
EPS8L2	1.14754	5.26589	1.99334	0.0588259	0.290439	-4.46589
DYNLL1	1.14749	10.7054	4.15816	0.000413206	0.017612	0.0653497
RAB38	1.14725	4.04181	1.81985	0.0824763	0.341736	-4.75125
SLC38A7	1.14707	5.61637	4.95046	6.01104e-05	0.00596539	1.88166
PCDHB1	1.1469	3.04194	2.5246	0.0193369	0.167026	-3.49064
LOC101929524	1.1464	2.57386	3.07095	0.00561068	0.0837862	-2.36644
ZNF861P /// ZNF861P	1.14638	2.5033	2.49629	0.0205708	0.173232	-3.54595
DHRSX	1.1456	6.44815	3.13217	0.00486346	0.0763288	-2.23487
SCGB3A2	1.14502	1.64628	2.49532	0.0206146	0.173232	-3.54785
NCEH1	1.14472	6.92498	3.79831	0.000991128	0.0307374	-0.755723
CASC5	1.14383	3.93467	2.90232	0.00828513	0.105447	-2.72371
PPP4C	1.14378	7.32321	4.35979	0.00025272	0.0134479	0.528029
TWIST2	1.14377	3.2635	2.17178	0.0409797	0.244382	-4.15418
KCNK13	1.14361	1.82428	2.19633	0.0389508	0.238895	-4.10994
CCSER1	1.14351	1.84719	1.71971	0.0995863	0.37562	-4.90737
IL11	1.14259	2.72766	1.47764	0.153739	0.463334	-5.25643
CCNE2	1.14252	5.03574	3.60646	0.00157521	0.0394332	-1.18881
LOC101928710	1.14227	2.6892	2.02582	0.0551354	0.281629	-4.41047
MICALCL	1.14165	2.69345	2.41214	0.0246847	0.188432	-3.70834
LOC642852	1.14133	4.77024	2.18994	0.0394706	0.240329	-4.1215
CCDC184	1.14081	3.14138	2.25089	0.034766	0.2265	-4.01055
CCR7	1.14053	4.89808	1.8213	0.0822496	0.341192	-4.74895
STARD5	1.14038	4.92425	3.21183	0.0040339	0.0689515	-2.0623
MIA	1.1395	5.35046	1.96579	0.0621265	0.298268	-4.51241
AGA	1.13939	8.33184	4.18831	0.000383923	0.0168468	0.134476
KCTD11	1.13887	5.86363	3.92317	0.00073209	0.0256996	-0.471829
QPCTL	1.13823	3.83868	2.46939	0.0218111	0.178101	-3.5982
CAP1	1.13817	10.9106	4.65522	0.000123041	0.00893189	1.20626
LIN7A	1.13759	3.35284	2.28867	0.0321132	0.217104	-3.94087
LAG3	1.13727	3.82255	2.47198	0.0216885	0.177865	-3.59318
PDPN	1.13654	6.8337	2.04762	0.0527753	0.275044	-4.37293
VEGFC	1.13581	8.831	2.62713	0.0154237	0.148271	-3.2876
LOC100240728	1.13516	2.35283	1.95527	0.063429	0.301689	-4.53006
SMC2	1.13511	6.02531	3.78453	0.00102477	0.0313019	-0.786969
CD74	1.13497	4.42047	1.59977	0.123976	0.41656	-5.0855
PUS1	1.13493	5.67115	2.76274	0.0113831	0.126109	-3.01294
VPS35	1.13433	2.26433	1.9833	0.0600102	0.293368	-4.48289
LMLN	1.13367	3.43926	2.56171	0.017824	0.159764	-3.41763
RSPH1	1.13351	3.39352	2.06508	0.0509511	0.270164	-4.34268
CCDC61	1.13348	3.97433	2.95298	0.00737429	0.0982584	-2.61722
ATG7	1.13253	4.17275	2.72106	0.012504	0.133195	-3.09807
SCN8A	1.13226	4.00742	2.41949	0.0242973	0.187101	-3.69429
HMGN2P46	1.13221	4.53791	2.12134	0.0454498	0.25636	-4.24404
THEMIS	1.13193	3.5983	2.43833	0.023329	0.183327	-3.65813
ADORA3	1.13192	6.41156	2.0454	0.0530117	0.275727	-4.37677
E2F2	1.13162	2.41051	2.23431	0.0359926	0.230603	-4.04092
RNASE2	1.13058	6.36937	2.86038	0.00911941	0.111307	-2.81126
LY75	1.13035	7.61285	1.98563	0.0597338	0.292818	-4.47895
CENPA /// SLC35F6	1.13026	5.09113	3.9816	0.000635164	0.0236004	-0.338576
SH3BP2	1.12939	6.57423	4.11206	0.000462331	0.0190772	-0.0402574
LINC00483	1.12909	1.39702	2.0173	0.0560829	0.283754	-4.42506
TTC3 /// TTC3P1	1.12907	4.25835	1.90363	0.0701802	0.317065	-4.61573
NPC1	1.1289	8.20283	4.49205	0.000183063	0.0111257	0.831774
TAGLN2	1.1286	9.58013	3.30189	0.00326094	0.0608226	-1.86549
RMI2	1.12776	4.98149	2.55308	0.0181656	0.161178	-3.43466
PTPRH	1.12772	4.51911	2.68397	0.0135882	0.138894	-3.17329
FUCA2	1.12736	8.55697	3.84361	0.000888068	0.0289615	-0.652889
CCR4	1.12693	2.12145	1.92165	0.0677562	0.31089	-4.58602
TMED9	1.12683	11.6025	3.62407	0.00150981	0.0386826	-1.14923
GAS6-AS1	1.12662	2.88382	2.06324	0.0511403	0.270357	-4.34587
IFT27	1.12648	5.36628	2.41427	0.0245722	0.188008	-3.70428
NTRK1	1.12629	1.72242	2.12926	0.0447204	0.254184	-4.23003
GPC6	1.12603	5.21977	2.01075	0.0568211	0.285929	-4.43625
RFPL1S	1.12586	3.79597	2.29538	0.0316615	0.215914	-3.9284
RP11-108B14.5	1.12576	1.7859	2.1583	0.0421338	0.246944	-4.17833
KCNMB1	1.12574	4.16781	2.74894	0.0117433	0.128297	-3.0412
ARHGAP4	1.12546	5.21698	2.92366	0.00788892	0.102626	-2.67893
PSD4	1.12464	5.23396	3.52552	0.0019133	0.0442486	-1.3701
MFSD1	1.1238	11.2555	3.47738	0.00214717	0.0474638	-1.47747
GLA	1.12345	8.53693	4.43211	0.000211865	0.0120177	0.694109
MINOS1-NBL1 /// NBL1	1.12217	10.0056	2.86049	0.00911722	0.111307	-2.81104
PXYLP1	1.1213	9.26333	2.78542	0.010814	0.121872	-2.96638
ABCA4	1.12123	1.91784	2.36999	0.0270207	0.198913	-3.78851
C1R	1.11983	10.2491	3.04068	0.00602002	0.0873325	-2.43116
PLA2G2A	1.11981	10.3546	1.56863	0.131068	0.428157	-5.13011
MIR7703 /// PSME2	1.11979	9.7756	3.07917	0.00550431	0.0829749	-2.34883
SLC31A2	1.11968	8.44681	3.64827	0.00142428	0.0374291	-1.09478
GNAS-AS1	1.11965	3.28586	2.02055	0.0557194	0.283013	-4.41949
ROCK1	1.11871	2.38422	1.50161	0.147479	0.453913	-5.22375
DOK1	1.11859	4.78759	2.23891	0.0356485	0.229085	-4.03252
LINC00880	1.11803	2.95863	2.14638	0.0431785	0.249523	-4.1996
TMEM154	1.11739	6.30829	2.70898	0.0128477	0.135005	-3.12262
CWF19L1	1.11704	5.12451	2.33041	0.0293983	0.207144	-3.86305
SHC1	1.11692	4.27672	1.95352	0.0636477	0.302149	-4.53298
ZNF844	1.11671	2.27074	2.03907	0.0536898	0.277364	-4.38768
S100A11	1.11546	8.96303	4.20636	0.000367394	0.0164907	0.17587
PHACTR4	1.11541	5.17668	1.64837	0.113547	0.398739	-5.01451
SEC61B	1.11536	11.1362	4.36384	0.000250237	0.0133861	0.537325
FKBP14	1.11488	6.7609	2.70576	0.0129409	0.135155	-3.12916
LOC101927988	1.11478	2.10769	2.17769	0.0404824	0.242523	-4.14355
CYP26A1	1.11453	3.67888	1.72753	0.0981481	0.373484	-4.89541
PRKAG2-AS1	1.11447	4.28292	1.48362	0.152159	0.461306	-5.24833
TP53INP1	1.11422	9.68059	2.33721	0.0289767	0.205341	-3.8503
SLC2A6	1.11393	3.50619	1.84607	0.0784415	0.334471	-4.70932
HPS5	1.11381	7.0162	3.96591	0.000659869	0.0240996	-0.374388
PVRIG	1.11374	4.86366	2.06377	0.0510854	0.27031	-4.34495
MYD88	1.11338	9.06393	3.82166	0.000936609	0.0297288	-0.702741
MPP5	1.1129	4.74269	2.88422	0.00863573	0.107924	-2.76155
RP11-330M19.1	1.11273	2.94052	2.28355	0.0324612	0.21789	-3.95034
TRIM27	1.1123	4.91601	1.96094	0.0627233	0.299665	-4.52055
ILVBL	1.11081	5.06494	3.13722	0.00480629	0.0758513	-2.22397
CD109	1.1102	9.88052	2.63555	0.0151378	0.146822	-3.27074
SLC17A5	1.11019	6.38762	3.58509	0.0016583	0.0404597	-1.23676
ADAMTS2	1.10976	6.48115	2.16466	0.0415853	0.245326	-4.16694
KIAA1875	1.1097	2.01944	2.0445	0.053108	0.276044	-4.37833
RECQL5	1.1086	3.11657	2.62848	0.0153775	0.148168	-3.2849
RPN1	1.10787	8.62918	4.84946	7.67658e-05	0.00694511	1.65106
ARL6	1.10707	4.09991	2.00912	0.0570057	0.286429	-4.43903
KIFC3	1.10681	4.23704	2.19208	0.039296	0.239783	-4.11763
FLJ23519 /// RNH1	1.10644	3.07409	2.13619	0.0440905	0.252313	-4.21773
SLC46A1	1.10588	4.05379	2.72215	0.0124733	0.132954	-3.09585
DTL	1.10585	5.29805	3.35689	0.00286194	0.0557687	-1.74449
RASSF5	1.10584	2.19999	2.83201	0.00972864	0.114617	-2.87018
AP1G2	1.1055	5.85839	3.35082	0.00290354	0.0561242	-1.75787
PSMB8	1.10485	8.02611	2.63254	0.0152393	0.147472	-3.27677
GKN1	1.10466	2.35362	2.1843	0.0399333	0.241091	-4.13165
GJA9 /// GJA9-MYCBP /// MYCBP	1.10461	6.37768	3.84241	0.000890651	0.0289739	-0.655611
GNB1	1.10448	8.22225	5.08042	4.39196e-05	0.00474019	2.17751
SF3A2	1.10411	4.60296	2.36282	0.0274377	0.200033	-3.80206
PSORS1C3	1.10333	2.19491	1.83936	0.0794569	0.336301	-4.72008
CREB3L1	1.1032	5.49507	1.95178	0.0638665	0.302363	-4.5359
LINC00299	1.10269	2.82206	2.51301	0.0198334	0.169518	-3.51332
LINC00957	1.10204	3.80873	1.99015	0.0591997	0.291425	-4.47129
P4HA1	1.10194	9.38564	2.77293	0.011124	0.124175	-2.99204
C14orf119	1.10098	8.55208	3.59516	0.00161862	0.0401427	-1.21417
FAM83H	1.10077	4.31879	2.4151	0.0245283	0.187734	-3.7027
GBP5	1.10032	5.02666	1.78771	0.0876676	0.35277	-4.80207
P2RY13	1.10005	5.3063	2.4171	0.0244228	0.187562	-3.69887
S100A10	1.09997	12.2388	2.96502	0.00717239	0.0972303	-2.5918
RP11-456P18.2	1.09989	2.9634	1.74679	0.0946836	0.366698	-4.8658
TGFBR1	1.09989	2.91313	2.10546	0.0469456	0.259741	-4.27206
MT1G	1.09971	10.0151	2.61607	0.015807	0.150215	-3.30971
CTSA	1.09849	8.64764	3.58136	0.00167323	0.0407396	-1.24513
HJURP	1.09829	3.96217	2.13905	0.0438328	0.251328	-4.21265
STAP1	1.09743	2.66978	1.78053	0.0888659	0.355041	-4.81333
LINC01013	1.09736	2.44217	2.22126	0.0369847	0.233371	-4.06471
FAM109A	1.0972	5.43354	2.21927	0.0371384	0.233805	-4.06834
KDELC1	1.09714	6.17735	3.57931	0.00168147	0.0407929	-1.24971
TEX26-AS1	1.09666	2.53516	2.00266	0.0577449	0.288357	-4.45004
KCND1	1.09655	3.74639	2.22283	0.0368646	0.232795	-4.06187
CSGALNACT1	1.09654	9.97538	2.63845	0.0150404	0.146359	-3.26493
HLA-F-AS1	1.09644	1.78348	1.58686	0.126876	0.42067	-5.10408
TDP1	1.09642	5.9006	2.4899	0.0208594	0.174223	-3.55839
AL109706	1.09599	3.27727	2.46458	0.0220399	0.178567	-3.60751
RND2	1.09555	3.37592	2.1846	0.0399084	0.241091	-4.13111
DERL2	1.09534	8.66739	4.37356	0.000244377	0.0132743	0.559639
TP53I3	1.09532	6.61862	2.80503	0.0103439	0.118735	-2.92598
WNT7B	1.09526	2.96234	2.84871	0.00936544	0.112846	-2.83553
STT3A	1.09494	7.39173	3.72638	0.00117955	0.0333764	-0.918586
NREP	1.09398	5.27942	2.22101	0.0370047	0.2334	-4.06518
C12orf5	1.09328	7.2008	4.65062	0.000124426	0.00897699	1.19571
MIS18BP1	1.09306	5.3897	1.97416	0.0611069	0.296489	-4.49832
TPD52L2	1.09218	7.32924	1.83714	0.0797963	0.336889	-4.72365
H2AFY2	1.09199	6.66505	4.09868	0.00047765	0.019403	-0.0708928
NPY2R	1.09179	2.62952	2.116	0.0459487	0.257537	-4.25349
SIRPB2	1.0917	4.55672	1.73863	0.0961383	0.369473	-4.87838
EDEM1	1.09161	7.74909	3.76834	0.0010657	0.0319219	-0.823632
ERO1L	1.09129	6.12919	2.3651	0.0273044	0.199876	-3.79776
KLHDC4 /// LOC100129637	1.09113	5.38046	2.99932	0.00662586	0.0925417	-2.51916
THBS3	1.09049	8.57996	3.18112	0.004336	0.071428	-2.12899
C3orf52	1.09043	3.1083	2.06505	0.0509545	0.270164	-4.34274
SLC22A17	1.09007	5.16057	2.53521	0.0188925	0.165077	-3.46982
EPHB2	1.08885	5.91224	2.64026	0.0149798	0.146012	-3.26129
TMEM200C	1.08882	4.15575	3.39958	0.00258546	0.0526038	-1.65017
MIR34A	1.08871	6.6148	3.06017	0.00575325	0.0848911	-2.38951
PIK3R6	1.08762	4.06796	3.58367	0.00166394	0.0405553	-1.23993
LEPRE1	1.08755	7.50661	3.83021	0.000917389	0.0294768	-0.68332
ST14	1.08747	4.61697	1.80349	0.0850847	0.347007	-4.7772
GAD1	1.08707	1.45917	1.69144	0.104934	0.385333	-4.95025
LOC100507616	1.08703	3.33546	2.65315	0.0145561	0.144085	-3.23541
RPN2	1.08689	9.36423	3.2495	0.0036911	0.065471	-1.98019
ATF7IP2	1.0866	5.74025	3.18387	0.00430812	0.0713808	-2.12303
MATK	1.08639	4.95303	3.72696	0.00117791	0.0333764	-0.917282
RP11-382B18.4	1.08506	4.80198	2.43471	0.0235125	0.184154	-3.6651
C2	1.08499	4.11657	2.25802	0.0342502	0.225018	-3.99745
AK097119 /// RP11-73M18.6	1.08458	3.94072	2.16894	0.0412202	0.244657	-4.15927
DERL3	1.08428	5.37547	2.58312	0.0170023	0.155661	-3.37526
ANKRD36BP2	1.08423	6.20428	1.59347	0.125383	0.418597	-5.09458
LOC101929133	1.08349	1.3305	1.80479	0.0848757	0.346848	-4.77515
NTNG2	1.08292	4.25083	1.53537	0.139013	0.441054	-5.17699
C3orf14	1.0828	7.87398	2.6708	0.0139943	0.141022	-3.19989
C10orf25	1.0823	4.08218	2.12958	0.0446911	0.254184	-4.22946
B3GALNT1	1.08204	5.7647	2.52193	0.0194504	0.167406	-3.49587
TWISTNB	1.0811	3.8059	1.54493	0.13669	0.437349	-5.1636
RP11-53A1.2	1.08081	1.99625	1.91627	0.0684725	0.312653	-4.59492
TXNDC9	1.08072	3.99952	2.64836	0.0147122	0.14448	-3.24504
RP11-274H2.5	1.08057	5.40134	2.23805	0.0357124	0.229371	-4.03408
PROK1	1.07997	3.64594	2.29279	0.0318348	0.216278	-3.93321
VN1R5	1.07942	2.30755	2.15961	0.04202	0.246646	-4.17598
UPP1	1.0792	6.61115	2.32814	0.0295402	0.207709	-3.8673
WFDC21P	1.07886	3.43127	2.05914	0.051565	0.271504	-4.35299
MPEG1	1.07832	8.62114	3.1629	0.00452553	0.073409	-2.16847
PEX5L	1.07724	1.45727	2.04835	0.0526982	0.274764	-4.37167
GNB5	1.07712	2.77	2.33146	0.0293331	0.206871	-3.86109
LINC00927	1.07498	2.71623	1.92432	0.067403	0.310299	-4.5816
PYCRL	1.07497	2.69412	2.1043	0.0470574	0.260115	-4.27411
ELOVL1 /// MIR6734	1.07449	6.32226	3.45665	0.00225625	0.0487391	-1.52357
PAPLN	1.07377	7.86615	2.08438	0.0489996	0.265422	-4.30903
LOC100129973	1.07327	1.8681	1.62095	0.119336	0.408555	-5.05476
SNX11	1.0728	6.24032	2.68295	0.0136191	0.139043	-3.17534
PGBD5	1.07246	3.55235	1.78345	0.0883775	0.354059	-4.80876
THBS2	1.07177	10.5572	2.40283	0.0251843	0.190584	-3.72613
CTD-3193O13.1	1.07149	3.51027	1.95619	0.0633142	0.301387	-4.52852
MIR17 /// MIR17HG /// MIR18A /// MIR19A /// MIR19B1 /// MIR20A /// MIR92A1	1.07063	3.88872	1.67514	0.108127	0.39043	-4.97472
COL1A1	1.07044	12.4937	3.20904	0.00406046	0.0692071	-2.06836
ABCC10	1.07018	7.40164	4.29862	0.000293378	0.0143755	0.387572
RP11-533E19.5	1.06993	3.28765	1.88657	0.0725453	0.321997	-4.64368
CDA	1.06933	3.35235	1.58613	0.127042	0.4209	-5.10513
CD5L	1.06841	3.07219	2.12686	0.0449406	0.254884	-4.23429
ZFYVE28	1.06774	5.12282	3.8407	0.000894351	0.029014	-0.659494
RPL22L1	1.0677	9.28901	2.54998	0.0182899	0.161965	-3.44077
ELMOD2	1.06688	6.05937	3.62746	0.00149752	0.0385222	-1.1416
USH1C	1.06687	3.00645	2.22293	0.0368565	0.232795	-4.06168
AKAP9	1.06677	2.18059	1.65427	0.112334	0.397588	-5.00579
AMER2	1.06631	2.86066	1.73011	0.0976782	0.3728	-4.89146
WFDC5	1.06624	2.8157	1.91498	0.0686451	0.313319	-4.59704
CATIP-AS1	1.06598	4.72402	3.28694	0.0033785	0.0622257	-1.89829
ASIC4	1.06593	2.05248	2.5974	0.0164742	0.153569	-3.3469
NUDT11	1.06577	5.86874	2.5448	0.0184992	0.163204	-3.45097
SNHG18	1.06562	4.93279	1.20678	0.240387	0.571391	-5.5951
LPA	1.06547	1.73297	1.42696	0.167691	0.48326	-5.32413
PALD1	1.06525	6.17411	3.47905	0.00213858	0.047363	-1.47374
WNK1	1.0652	3.94248	2.96432	0.00718408	0.0973326	-2.59329
FAM181A-AS1	1.0642	2.98802	2.47127	0.0217222	0.177954	-3.59456
FOXP4	1.06406	5.45051	2.60127	0.0163338	0.152813	-3.3392
LILRA6	1.06383	5.21342	2.4239	0.0240673	0.186579	-3.68583
LOC100996717 /// LOC100996763 /// LOC101929796 /// NOTCH2 /// NOTCH2NL	1.06326	7.66757	2.27372	0.0331398	0.220495	-3.96852
XIST	1.06324	7.66407	0.696545	0.493414	0.772129	-6.06487
NRG3	1.06283	1.71033	2.61926	0.0156956	0.149646	-3.30334
ZBTB25	1.06241	4.69693	2.46701	0.0219238	0.178436	-3.6028
PRELID1	1.06233	8.6162	4.69143	0.000112668	0.00860376	1.28929
HIST1H4J	1.06222	5.12217	1.92648	0.0671182	0.309605	-4.57801
LOC400748	1.06197	2.74603	1.72264	0.0990458	0.375002	-4.9029
RHOG	1.0618	7.73332	3.99688	0.000611981	0.0230012	-0.303672
SECTM1	1.06147	6.51879	2.62409	0.015528	0.148824	-3.29368
PIM2	1.06144	4.91496	1.37187	0.183993	0.504913	-5.39551
OOSP2	1.06136	2.75785	2.19442	0.0391059	0.239523	-4.1134
TMC6	1.06126	6.03318	3.38835	0.00265557	0.0534874	-1.67502
WIPF1	1.06082	7.04002	3.37776	0.00272335	0.0543284	-1.69842
LINC00458	1.06009	1.62731	1.40072	0.175307	0.493858	-5.35843
PLOD2	1.05883	8.78835	1.76532	0.0914484	0.360045	-4.83707
LOC101928054	1.05882	5.53658	3.20375	0.00411138	0.0694966	-2.07987
ERCC2	1.05849	4.1436	2.39361	0.0256877	0.193027	-3.74369
CLHC1	1.05829	4.31077	2.41088	0.0247519	0.188525	-3.71076
ST7L	1.05819	4.59423	3.0147	0.00639402	0.0903227	-2.48649
TSKS	1.05759	3.2137	2.02214	0.0555427	0.282777	-4.41677
CPLX2	1.05745	3.02811	2.28613	0.0322856	0.217406	-3.94557
BC019672 /// USP32P2	1.05733	2.56148	2.36156	0.0275116	0.20027	-3.80444
LINC00511 /// LINC00673	1.05655	4.61078	1.87659	0.0739616	0.325033	-4.65995
CSPG4	1.05647	5.70432	2.27409	0.0331141	0.220495	-3.96784
RBM34	1.05635	2.22182	1.63958	0.115377	0.401608	-5.02747
MIF	1.05632	9.10891	3.08949	0.00537344	0.0817994	-2.32669
ZFR2	1.05569	2.64861	2.73091	0.0122301	0.131348	-3.07801
NKAPP1	1.05565	3.6834	2.09212	0.048237	0.263172	-4.2955
MT1F	1.0556	9.66501	2.46436	0.0220506	0.178591	-3.60794
LOC101928457	1.05555	3.14471	1.83126	0.0806995	0.338857	-4.73306
CKLF /// CKLF-CMTM1	1.05503	7.96434	4.47799	0.000189445	0.0113378	0.799485
C2CD2L	1.05467	5.34197	3.23745	0.00379753	0.0668211	-2.00648
CTC-459F4.3	1.05433	5.15853	2.79454	0.0105931	0.12042	-2.94762
GLRX	1.05412	10.4858	2.12144	0.0454409	0.25636	-4.24387
LBX2-AS1	1.05387	4.49592	2.44009	0.0232406	0.183022	-3.65475
LOC257396	1.05324	3.78184	2.42991	0.0237571	0.185281	-3.6743
AGTR2	1.05303	1.99342	2.25615	0.0343853	0.225348	-4.0009
FBXO4	1.05272	2.47389	1.56057	0.132959	0.43122	-5.14155
KCNQ1	1.05253	6.06759	3.20902	0.00406062	0.0692071	-2.0684
BAIAP2	1.05245	3.65949	2.24714	0.0350396	0.227221	-4.01742
KIF21B	1.05225	2.52614	1.86349	0.0758554	0.329843	-4.6812
SHISA5	1.05221	8.93275	3.01796	0.0063459	0.0899625	-2.47956
ATP2C2	1.05203	3.26335	2.36233	0.0274666	0.200033	-3.803
SLC9A1	1.05173	1.96201	1.75401	0.0934116	0.364583	-4.85463
ADAMTS14	1.04981	4.24794	2.09725	0.0477367	0.2619	-4.2865
PRR15L	1.04959	3.36593	3.0579	0.00578378	0.0852769	-2.39437
LOC101927809	1.04957	3.28537	1.94406	0.0648436	0.304372	-4.54879
MFAP3	1.04808	4.77458	2.63842	0.0150415	0.146359	-3.26499
GPATCH3	1.04747	4.96851	2.62405	0.0155293	0.148824	-3.29375
AY927499	1.04698	2.70781	2.10968	0.0465443	0.258776	-4.26464
ERP29	1.0457	8.80548	3.56494	0.00174056	0.04189	-1.28192
KLRF1	1.04494	4.27783	2.31034	0.0306762	0.212457	-3.90057
SPRED1	1.04476	8.17666	3.39978	0.00258422	0.0526038	-1.64973
ABCC4	1.04469	3.03054	2.18228	0.0401002	0.241402	-4.13529
RP5-1039K5.16	1.04393	3.47812	2.03948	0.0536461	0.277248	-4.38698
DOCK3	1.04376	2.43153	2.16278	0.0417466	0.245835	-4.1703
SLC48A1	1.04375	3.96413	2.40173	0.0252438	0.190911	-3.72822
RP11-731J8.2	1.04358	4.12087	1.26372	0.219614	0.547696	-5.52874
GDF5	1.04309	4.86613	1.88419	0.0728805	0.322988	-4.64756
TLR4	1.04272	5.46454	2.14023	0.0437268	0.251011	-4.21055
CR1 /// CR1L	1.04268	4.13705	2.18978	0.0394837	0.240335	-4.12179
NMI	1.04248	8.65482	3.45374	0.00227201	0.0488898	-1.53005
PTHLH	1.04215	4.35372	1.83605	0.079963	0.337061	-4.72539
FAM20A	1.04158	6.14622	1.51272	0.144646	0.450188	-5.20845
TNFRSF4	1.04151	3.66445	2.46149	0.0221882	0.179028	-3.61348
PLXNA2	1.0413	3.91551	2.33707	0.0289852	0.205341	-3.85056
SERPINA2	1.0401	1.57654	1.99239	0.0589368	0.290699	-4.46749
LAMTOR2	1.03985	6.17102	3.18804	0.00426609	0.0709608	-2.11399
ACRBP	1.03969	5.38288	2.63208	0.0152548	0.147525	-3.27769
AMIGO3 /// GMPPB	1.03955	6.97274	3.18836	0.00426287	0.0709573	-2.11329
MLKL	1.03954	7.64632	3.84843	0.000877734	0.0288328	-0.641923
LOC101928739	1.03906	2.75044	1.82956	0.0809627	0.339152	-4.73578
LOC102724689	1.03906	4.93748	1.81616	0.0830592	0.343208	-4.75712
SLC4A2	1.03837	6.24699	2.24877	0.0349205	0.226988	-4.01444
P4HA3	1.0381	2.70547	1.64429	0.114393	0.400018	-5.02053
CALHM2	1.03781	7.96085	2.78635	0.0107914	0.121842	-2.96448
EDEM3	1.03747	6.99905	1.75262	0.0936564	0.364947	-4.8568
LOC100505501	1.03735	3.81166	1.90443	0.0700716	0.316756	-4.61442
FAM53A	1.03707	3.52734	2.24414	0.0352604	0.228116	-4.02293
FAM21EP /// FAM21FP	1.03701	4.25649	2.2514	0.0347291	0.2265	-4.00962
NSUN5P1	1.03691	6.44279	2.30403	0.0310882	0.213703	-3.91232
MEN1	1.03633	6.1882	4.59134	0.000143736	0.00988357	1.05971
GMEB2	1.03603	5.76398	2.07858	0.0495794	0.26629	-4.31918
ISOC2	1.03597	5.95714	2.49287	0.0207249	0.173717	-3.55261
DFFB	1.03593	5.22442	3.2428	0.00374994	0.0662649	-1.99482
NPPC	1.03506	1.15702	2.13721	0.0439985	0.251848	-4.21592
BST1	1.03493	5.42755	2.53165	0.0190404	0.165556	-3.4768
MANBA	1.03487	7.28149	4.58555	0.000145775	0.00990933	1.04643
AC017002.2	1.03485	4.77249	1.71393	0.100661	0.377479	-4.91619
LINC00964	1.03474	3.22347	1.90427	0.0700931	0.316769	-4.61468
RIT1	1.03469	6.89979	4.52812	0.00016766	0.0106841	0.914604
KCNJ9	1.03457	3.09412	2.3113	0.0306138	0.212457	-3.89877
SIL1	1.03378	7.64592	3.07799	0.00551952	0.0830046	-2.35137
NRIP3	1.03373	6.10592	2.92388	0.00788499	0.102626	-2.67848
GDPD5	1.03329	5.56882	1.97218	0.0613461	0.297008	-4.50165
PRADC1	1.03326	6.02023	1.59994	0.123939	0.416509	-5.08526
MVB12A	1.03305	5.93867	2.97948	0.00693688	0.0950235	-2.56122
ATL3	1.0329	6.35998	2.39	0.0258875	0.194049	-3.75055
FUCA1	1.03267	9.52299	2.94877	0.0074462	0.0987787	-2.6261
COL1A2	1.03261	12.9619	3.55243	0.00179366	0.0425701	-1.30993
LAYN	1.03189	3.15162	1.71024	0.10135	0.378901	-4.92178
SEC24D	1.0317	8.52956	3.17786	0.00436935	0.0715529	-2.13606
DMXL2	1.03165	8.85516	2.65968	0.0143459	0.143082	-3.22229
CNTNAP4	1.03163	0.768861	1.32947	0.197374	0.521516	-5.44885
ELK2AP	1.03154	4.46533	2.25645	0.0343632	0.225348	-4.00034
PRAM1	1.03077	3.05243	1.78823	0.0875813	0.352544	-4.80125
SMIM11	1.03056	4.04474	2.28715	0.0322158	0.217302	-3.94367
RGS17	1.03053	4.73373	1.80025	0.0856108	0.347826	-4.78233
PRC1	1.03013	6.25152	2.41182	0.024702	0.188432	-3.70896
P2RX7	1.03013	3.71827	2.19937	0.0387065	0.238069	-4.10445
OR2W1	1.02989	2.506	2.38092	0.0263963	0.196469	-3.76781
LIX1	1.02988	1.50374	1.39187	0.177934	0.497613	-5.36987
DSTYK	1.02956	1.96146	1.96756	0.0619089	0.29786	-4.50943
SOX14	1.0295	2.10633	1.64444	0.114363	0.400009	-5.02032
AP1B1	1.02887	6.53135	2.6577	0.0144092	0.143482	-3.22627
TTC39C	1.02871	4.99848	2.86242	0.00907716	0.111022	-2.80703
SIX3	1.02863	6.00307	1.81588	0.0831036	0.343208	-4.75757
LOC100131532	1.02843	2.41192	2.2358	0.0358802	0.230197	-4.03819
PPP1R11	1.02819	2.67288	1.72792	0.0980774	0.373472	-4.89482
PRRC2B	1.02783	7.43004	1.66773	0.109604	0.392192	-4.98578
PKP3	1.02773	3.18896	2.09438	0.0480161	0.262698	-4.29154
WDR48	1.02757	7.06038	2.2454	0.0351676	0.2278	-4.02062
C9orf16	1.02748	5.75519	3.96856	0.000655628	0.0239819	-0.368336
CORO1C	1.02717	9.28269	2.9197	0.00796118	0.10311	-2.68727
GPR17	1.02696	1.63792	1.78664	0.0878464	0.353127	-4.80376
ADAMTSL2	1.02649	2.37725	1.54149	0.137523	0.438521	-5.16842
ABHD15	1.02645	5.76001	2.66061	0.014316	0.142977	-3.22041
AX746823	1.02632	5.34278	2.55196	0.0182103	0.161442	-3.43686
RAB29	1.02621	8.79762	3.64096	0.00144961	0.0378411	-1.11124
C1orf106	1.02618	4.25795	2.19298	0.0392222	0.239783	-4.11599
ANKRD7	1.02613	2.17687	1.64263	0.11474	0.400516	-5.02298
PCSK7	1.02579	6.26934	3.26392	0.00356749	0.0641985	-1.94868
MPO	1.02553	2.70447	1.91817	0.0682181	0.312158	-4.59177
PITHD1	1.02541	1.60827	2.08332	0.0491051	0.26554	-4.31089
AX747730	1.02534	3.3442	1.83592	0.0799823	0.337069	-4.7256
TXNDC15	1.02514	9.70273	3.6229	0.00151407	0.0387179	-1.15186
ANKRD31	1.02465	1.29594	2.69681	0.0132033	0.136501	-3.14731
SUCNR1	1.02453	5.63374	3.19587	0.00418823	0.0703361	-2.09698
CRLF1	1.02447	8.35354	1.67481	0.108192	0.390447	-4.97521
SUGP1	1.02429	3.92116	2.53247	0.0190063	0.16548	-3.4752
DPP10-AS3	1.02409	2.73874	1.91676	0.0684059	0.312549	-4.59409
UBE2QL1	1.02387	4.92525	0.92097	0.367099	0.681414	-5.88685
FAM167A	1.02326	6.2055	2.20971	0.0378846	0.23612	-4.08572
ORMDL2	1.02317	7.76482	3.91491	0.000746936	0.0260266	-0.490657
CLEC10A	1.02279	6.03356	1.56411	0.132126	0.430356	-5.13653
CALU	1.02258	8.6695	3.5055	0.00200736	0.0454846	-1.4148
CENPN	1.02196	4.85272	2.70585	0.0129381	0.135155	-3.12896
FAM47A	1.0219	1.3828	1.61213	0.121251	0.412052	-5.0676
ZDHHC23	1.02187	4.53163	2.59865	0.0164286	0.153394	-3.34441
KLK8	1.02178	2.43775	2.07277	0.0501655	0.268036	-4.3293
B3GNTL1	1.02127	4.68519	1.81555	0.0831561	0.343208	-4.7581
LOC102723542	1.0211	4.05958	2.20946	0.037904	0.23612	-4.08616
S1PR3	1.02057	8.91178	2.30235	0.0311991	0.214102	-3.91546
PTTG2	1.02023	3.11155	2.86954	0.00893055	0.109914	-2.79218
MANF	1.01999	9.34242	3.17913	0.00435632	0.0715529	-2.1333
LGMN	1.01978	10.6768	2.20744	0.0380633	0.236314	-4.08982
SAP30L	1.01969	6.22015	3.38151	0.00269916	0.0540752	-1.69014
LINC01116	1.01939	7.47951	2.26237	0.0339393	0.223837	-3.98945
NAALADL1	1.01902	3.58479	2.27961	0.0327319	0.218958	-3.95764
BTN3A2 /// BTN3A3	1.01901	9.74125	2.37366	0.0268099	0.198043	-3.78158
FAM110C	1.01813	5.63717	2.15771	0.0421849	0.246949	-4.17938
GNPTG	1.01782	7.52848	3.81321	0.00095597	0.0300838	-0.721904
RP11-91I8.1	1.01743	2.27797	1.66236	0.110687	0.394298	-4.99378
MICAL1	1.01743	6.64924	2.46874	0.0218417	0.178101	-3.59945
MAPK13	1.01729	5.63187	3.97356	0.000647706	0.0238404	-0.356927
EPSTI1	1.01725	7.33945	2.47015	0.0217749	0.178014	-3.59672
DEFB1	1.01712	8.21771	1.13972	0.266714	0.594269	-5.66984
SPINT1	1.01699	3.95432	2.46683	0.0219325	0.178436	-3.60315
ATP6V1G3	1.01688	3.58964	2.10842	0.0466639	0.258776	-4.26685
ECM1	1.01679	7.77226	3.03824	0.00605418	0.0874052	-2.43635
FDXR	1.01659	4.38358	2.73204	0.0121989	0.131203	-3.0757
NADK2-AS1	1.01647	1.9727	1.6971	0.103843	0.383359	-4.9417
PTGFR	1.01636	4.8612	1.98405	0.0599208	0.293215	-4.48162
KCNE4	1.01635	5.79436	1.80383	0.08503	0.346915	-4.77666
GAK	1.0158	6.87931	2.84959	0.00934684	0.112795	-2.83371
RAP1GDS1	1.01541	8.14169	4.39169	0.000233806	0.0128808	0.601285
NT5E	1.01527	8.32997	1.67357	0.108438	0.390757	-4.97707
GSS	1.01516	7.43206	4.26802	0.000316111	0.0150201	0.317327
FAM129C	1.01402	1.92088	2.06131	0.0513401	0.270987	-4.34923
ATG2B	1.0132	4.70932	2.13555	0.0441482	0.252521	-4.21887
C11orf70	1.01276	5.91275	1.85462	0.0771633	0.332473	-4.69555
GNAI2	1.01272	8.58114	4.41962	0.000218416	0.0122313	0.665422
UBQLNL	1.01268	3.19387	1.98764	0.0594953	0.292195	-4.47554
C1orf85	1.01266	7.2527	2.38108	0.026387	0.196461	-3.76749
LOC101928162	1.01257	1.31471	2.04224	0.0533496	0.276708	-4.38222
APBA1	1.01175	3.31498	2.3412	0.0287316	0.204592	-3.8428
MB21D1	1.01163	4.19485	1.69349	0.104538	0.384957	-4.94715
ATF6	1.01152	6.81005	2.02141	0.0556236	0.28293	-4.41802
SEC61A1	1.01137	8.91446	3.92045	0.000736951	0.0257933	-0.478036
CCDC60	1.01112	3.37799	2.20594	0.0381825	0.236733	-4.09255
CLN8	1.0106	6.44791	3.33847	0.00298998	0.0573141	-1.78508
ITK	1.01025	5.17872	2.52847	0.0191736	0.166284	-3.48304
KCNAB2	1.00955	6.17855	3.02282	0.00627476	0.0894438	-2.46921
LAIR2	1.00926	5.8465	2.26169	0.0339877	0.223837	-3.9907
DGCR11	1.00921	4.5225	2.20419	0.0383215	0.237195	-4.09573
LOC101930028 /// LOC101930449	1.00866	1.2902	2.13322	0.0443595	0.253142	-4.22301
KCNA3	1.00838	4.11721	1.28271	0.213003	0.538969	-5.50603
CASP10	1.008	4.95658	2.45847	0.0223337	0.17928	-3.61931
MT1H	1.00767	10.3826	2.62354	0.015547	0.148886	-3.29477
ZNF691	1.00741	5.42108	3.37294	0.00275477	0.0545019	-1.70907
BC062763	1.00736	4.27098	2.72006	0.012532	0.133214	-3.1001
RGS2	1.00722	9.9693	1.5639	0.132176	0.430399	-5.13683
OSTCP1	1.00711	3.07291	1.39506	0.176984	0.495968	-5.36575
G6PC3	1.00642	4.59548	2.11879	0.0456876	0.256952	-4.24856
SPCS1	1.00618	11.0319	4.28089	0.000306337	0.0146742	0.346889
APOBEC3C	1.0053	6.31279	2.44761	0.0228656	0.181603	-3.64027
GFPT2	1.005	10.1803	1.6899	0.105231	0.38584	-4.95256
COL11A1	1.00439	7.20341	1.11697	0.27611	0.603149	-5.69433
CCDC13-AS1	1.00405	3.60269	1.58017	0.128401	0.423027	-5.11365
NRAS	1.00314	6.98084	4.25453	0.000326679	0.0153363	0.286382
LOC101927752	1.00272	6.43689	2.29394	0.0317581	0.216007	-3.93108
ACKR1 /// CADM3	1.00264	1.85862	2.00939	0.056975	0.286336	-4.43857
UGGT1	1.00259	7.01259	3.9383	0.000705663	0.0251464	-0.437342
GNGT1	1.00245	2.10293	1.58497	0.127306	0.421194	-5.10679
PPM1M	1.00236	6.33541	3.29448	0.00331873	0.0614618	-1.88176
CLCN7	1.00206	4.48085	2.49667	0.020554	0.17321	-3.54522
TIGD3	1.00191	3.42033	1.9317	0.0664356	0.307978	-4.56935
RBM33	1.00116	5.07484	1.67814	0.107533	0.389525	-4.97023
CCIN	1.00017	1.61356	2.66489	0.01418	0.141998	-3.21179
BTG1	0.999856	4.45116	1.64143	0.11499	0.400974	-5.02475
LOC101928460	0.999671	2.85059	2.16719	0.0413696	0.245127	-4.16241
WDR49	0.998936	1.57398	1.6063	0.12253	0.41377	-5.07606
SPARC	0.998457	12.0627	4.31972	0.00027866	0.0140432	0.436028
SIGLEC16	0.998375	3.57547	1.88611	0.07261	0.322197	-4.64443
N4BP2	0.997923	7.2197	2.81193	0.0101831	0.117752	-2.91174
SLC16A4	0.997549	7.68206	1.76742	0.0910881	0.359583	-4.8338
IER5L	0.997478	8.01903	2.5279	0.0191977	0.166432	-3.48417
AEBP1	0.997136	9.28149	1.86357	0.0758439	0.329843	-4.68107
DEF8	0.996756	6.57107	2.18187	0.0401343	0.241421	-4.13603
LOC101928663	0.996193	3.08154	1.75087	0.0939632	0.365756	-4.8595
LOC101060510	0.996085	4.3698	1.89926	0.0707791	0.317964	-4.6229
LOC646778	0.995793	3.22977	1.97719	0.0607406	0.295337	-4.4932
TBC1D5	0.995741	7.30646	2.60304	0.01627	0.152519	-3.33568
KIAA0020	0.994629	3.89239	2.81667	0.0100741	0.117067	-2.90194
CLEC4C	0.994275	3.49899	2.62207	0.015598	0.149122	-3.29772
CCDC8	0.994252	6.69661	2.57115	0.0174573	0.157571	-3.39897
LOC101930296 /// TBC1D26 /// ZNF286A	0.994024	2.66569	1.80383	0.0850305	0.346915	-4.77667
DYRK4	0.994014	6.73659	3.83577	0.000905101	0.0292417	-0.670688
PPIC	0.993933	11.0247	2.90967	0.00814646	0.104702	-2.70829
TRDV3	0.993788	3.68849	1.31115	0.203387	0.527877	-5.47146
MAST3	0.99334	5.90386	2.31044	0.0306695	0.212457	-3.90037
GLYCTK	0.992811	4.13968	2.35969	0.0276217	0.200823	-3.80798
LINC00486	0.992368	2.55626	1.7183	0.0998468	0.375911	-4.90952
C8orf12	0.992239	1.55419	2.11327	0.046205	0.258011	-4.25831
SNX32	0.992095	2.15399	2.21531	0.0374458	0.234672	-4.07554
LOC100379224	0.991659	3.01446	2.3379	0.0289341	0.205341	-3.849
RASSF7	0.991556	4.29095	2.67744	0.013788	0.140023	-3.18648
NXPH1	0.991478	2.27436	1.76766	0.0910468	0.35948	-4.83343
BC034319 /// RP11-11N9.4	0.991221	5.32677	2.46326	0.0221029	0.178769	-3.61005
10-Mar	0.99117	2.10937	2.48722	0.0209813	0.174811	-3.56359
FUT10	0.99109	3.53746	2.20022	0.038638	0.237896	-4.1029
CA13 /// LOC100507258	0.990735	6.37953	2.52524	0.0193097	0.167026	-3.48937
TMOD2	0.990527	2.33103	1.45351	0.160262	0.472526	-5.28892
SCIN	0.990384	4.97999	1.88283	0.0730735	0.323183	-4.64979
MED27	0.990339	3.98001	2.20124	0.0385563	0.23774	-4.10106
BC037833 /// RP11-492E3.2	0.990177	5.59063	2.22257	0.0368844	0.232829	-4.06234
TSPAN33	0.989704	6.17447	2.66484	0.0141815	0.141998	-3.21189
STEAP2	0.989622	8.50876	2.08354	0.0490836	0.265512	-4.31051
LOC101928830 /// LTA4H	0.989369	10.2369	3.30834	0.00321153	0.0602354	-1.85134
BRS3	0.98903	1.77103	1.47931	0.153297	0.463015	-5.25417
KIAA0226L	0.988691	7.17658	3.66135	0.00138009	0.0369586	-1.06534
PLEKHB2	0.988503	9.85848	3.91736	0.000742506	0.0259106	-0.485079
CCL2	0.9883	7.31874	1.3587	0.188071	0.51019	-5.41224
ATP8B3	0.98714	4.78834	1.76409	0.0916609	0.360392	-4.83899
AIFM3	0.986942	4.05037	1.93649	0.0658155	0.306288	-4.56141
C12orf76	0.98669	2.41393	2.76194	0.0114038	0.12622	-3.01459
RASAL3	0.986659	5.22358	2.92798	0.00781109	0.102008	-2.66987
RP5-1180E21.5	0.986463	3.45018	1.94497	0.0647279	0.304237	-4.54727
KDELR2	0.986361	9.67135	3.65879	0.00138861	0.0369586	-1.07109
TRO	0.986293	2.97114	1.71016	0.101366	0.378901	-4.92191
SLC5A6	0.986075	5.22986	1.88972	0.0721036	0.320685	-4.63853
DPAGT1	0.985954	7.06704	4.87562	7.20501e-05	0.0066981	1.71083
C22orf23	0.985557	2.48838	2.24217	0.0354063	0.228377	-4.02655
PRR5	0.985267	3.42834	1.70374	0.102578	0.380711	-4.93166
LINC00507	0.984094	1.8399	1.60364	0.123117	0.415036	-5.07991
KLF3-AS1	0.98388	4.12234	2.00306	0.057699	0.288314	-4.44936
LINC00656	0.983793	3.45198	2.43184	0.0236585	0.184928	-3.67061
PLA2G2D	0.983371	2.04918	1.86823	0.0751653	0.328177	-4.67352
SLC11A1	0.983012	1.89028	1.41446	0.171285	0.487785	-5.34054
FGFR3	0.982316	4.43342	1.60518	0.122776	0.414361	-5.07767
POGLUT1	0.982053	7.20835	4.17034	0.000401118	0.0173106	0.0932697
FCGRT	0.981954	8.39415	2.92505	0.00786392	0.102471	-2.67603
HIST1H2BK	0.981897	8.062	2.47097	0.0217363	0.177986	-3.59514
ANKRD44	0.981438	8.18465	2.7321	0.0121973	0.131203	-3.07558
AHSG	0.981217	1.93699	2.08909	0.0485347	0.264244	-4.30081
NAT1	0.980599	7.14157	3.57909	0.00168236	0.0407929	-1.2502
TRIM47	0.980331	7.35024	2.15135	0.0427402	0.248455	-4.19074
CABP2	0.980038	2.01452	1.89433	0.0714614	0.319599	-4.63099
BFSP2	0.979979	3.45428	1.87048	0.0748396	0.3273	-4.66988
RP11-180N14.1	0.979936	6.9505	3.15197	0.00464299	0.0743891	-2.1921
DCPS	0.979869	5.6433	2.02577	0.0551404	0.281629	-4.41054
USPL1	0.979533	3.32339	1.60818	0.122116	0.413113	-5.07334
CYB561D2	0.979214	6.57057	2.75192	0.0116647	0.127912	-3.03511
REL	0.979207	3.6657	1.67121	0.108909	0.39144	-4.98059
GSTO1	0.978973	9.41779	3.62237	0.00151598	0.0387179	-1.15304
HEXB	0.978257	11.1532	3.68631	0.0012994	0.0356201	-1.00906
RAB15	0.978202	4.96369	2.11537	0.0460071	0.257569	-4.25459
C10orf53	0.977932	3.27462	1.98252	0.0601031	0.293649	-4.48421
LINC01136	0.97774	4.46346	2.53237	0.0190105	0.16548	-3.4754
COLEC11	0.977603	4.3293	2.49076	0.0208204	0.174083	-3.55672
C1QTNF9B-AS1	0.977491	4.1092	2.04739	0.0527995	0.275109	-4.37332
GRAPL	0.977284	1.41649	1.52764	0.140914	0.444394	-5.18776
ASGR2	0.976708	3.90837	1.90065	0.0705892	0.317834	-4.62063
CD97	0.976475	7.96339	3.21413	0.00401206	0.0687281	-2.05728
NPSA	0.975878	2.49652	1.81628	0.0830396	0.343208	-4.75693
CASP8AP2	0.975799	1.95354	1.42033	0.169592	0.485078	-5.33286
LENG8	0.975704	4.89661	2.12643	0.0449794	0.254981	-4.23503
VENTX	0.975308	2.83099	1.94444	0.0647956	0.304312	-4.54816
F11-AS1	0.97524	2.73576	1.58105	0.1282	0.422644	-5.1124
KTI12 /// TXNDC12	0.975134	4.95791	2.20974	0.0378825	0.23612	-4.08567
LCAT	0.974924	3.53373	1.32347	0.199328	0.523466	-5.45628
THEM6	0.974703	3.67352	1.99581	0.0585375	0.289975	-4.46169
MYRF	0.974685	3.40084	2.0684	0.0506107	0.269118	-4.33691
RABGGTA	0.974544	5.57541	2.57231	0.0174127	0.157457	-3.39668
CYP27B1	0.973756	4.38432	2.30689	0.0309009	0.213197	-3.907
ECRP	0.973365	3.56189	1.98507	0.0598001	0.292887	-4.4799
LINC01279	0.973322	10.0931	1.9759	0.0608965	0.295805	-4.49539
AKAP2 /// PALM2 /// PALM2-AKAP2	0.972773	2.02759	1.60097	0.123709	0.416198	-5.08377
AFP	0.972636	3.21217	1.59764	0.124451	0.417356	-5.08858
TALDO1	0.972442	10.1	3.74776	0.00112012	0.0324849	-0.870231
C3orf62 /// MIR4271	0.972267	3.57095	1.78728	0.0877391	0.352937	-4.80274
ZDHHC12	0.971767	3.84117	2.91236	0.00809637	0.104515	-2.70266
C12orf54	0.971753	3.63171	1.89474	0.071404	0.319403	-4.63031
AC145343.2	0.971566	3.97395	2.45003	0.0227463	0.181108	-3.63561
SPATA13	0.971302	4.38134	1.58042	0.128345	0.422975	-5.1133
MAD2L1	0.971225	3.67123	1.86173	0.0761143	0.330351	-4.68406
NR1H3	0.971107	6.78169	2.299	0.0314205	0.215201	-3.92168
CCDC180 /// LOC100499484-C9ORF174	0.971065	1.72744	1.68603	0.105985	0.386999	-4.95839
RRP7A	0.970962	5.13381	1.86069	0.0762663	0.330712	-4.68574
GAS2L2	0.970754	4.03393	2.07255	0.0501879	0.268036	-4.32969
KCNE3	0.970173	2.56572	1.72636	0.0983626	0.373807	-4.89721
RP5-894A10.6	0.969915	3.30455	1.6067	0.122441	0.413648	-5.07548
ORMDL3	0.969402	6.82599	1.88593	0.0726351	0.322197	-4.64472
CTSV	0.969064	4.2964	2.61511	0.0158405	0.150227	-3.31161
FGF19	0.968826	2.74112	2.32018	0.0300434	0.210116	-3.8822
GS1-304P7.2	0.968635	1.35686	2.67617	0.0138274	0.14012	-3.18905
SCAMP4	0.968517	3.69507	1.85531	0.07706	0.332255	-4.69442
PSRC1	0.967944	4.86873	2.89984	0.00833231	0.105809	-2.7289
[truncated: 21,521 more rows]
