# Supplementary material for: Identification of shared key genes in Rheumatoid Arthritis and COVID-19 and their relevance as diagnostic biomarkers and with immune infiltration: New insights from bioinformatics analysis
Source: PLoS One. 2025 Oct 9;20(10):e0333886. doi: 10.1371/journal.pone.0333886 (PMC12510541; doi:10.1371/journal.pone.0333886)
Supplement: S2 Table — (XLSX) [file pone.0333886.s002.xlsx]

## Sheet: Sheet1
S2 Table. Differential expressed genes COVID-19 patients in dataset
ID	logFC	AveExpr	t	P-value	FDR(adjusted P-value)	Beta
TEX101	10.362	12.0879	21.4883	1.74824e-12	1.30605e-08	18.3476
CATG00000027321.1	10.0812	12.3042	18.5432	1.40908e-11	4.85851e-08	16.5747
FAM177B	8.93142	12.788	9.68093	9.41548e-08	1.18204e-05	8.26834
CATG00000042513.1	8.54992	11.8795	16.4682	7.43534e-11	1.85157e-07	15.0947
ADIRF-AS1	7.99125	11.8453	13.4443	1.21933e-09	8.40853e-07	12.4974
G023046	7.5035	10.5181	19.2288	8.44401e-12	3.44086e-08	17.0189
OR51E1	7.17006	11.5401	9.60964	1.03477e-07	1.24349e-05	8.17463
G056731	6.95237	11.7588	9.40746	1.35633e-07	1.47206e-05	7.90567
CATG00000066456.1	6.92751	10.1919	15.5713	1.6197e-10	3.15658e-07	14.3842
G029625	6.83153	13.3068	9.3725	1.42191e-07	1.51751e-05	7.85868
G047908	6.72007	13.2085	10.1413	5.18093e-08	8.53787e-06	8.85985
CLEC1A	6.67488	8.09924	7.54198	2.04598e-06	7.85179e-05	5.18608
G015724	6.65366	10.3309	9.23375	1.71722e-07	1.69543e-05	7.67078
AL035696.4	6.63202	11.5934	16.3161	8.46151e-11	1.9962e-07	14.9774
XLOC_001908	6.54585	10.6547	9.98724	6.31272e-08	9.30793e-06	8.6645
AC090515.2	6.42733	10.1589	7.71697	1.55816e-06	6.63905e-05	5.46052
AC105935.1	6.41853	11.7203	21.7301	1.49093e-12	1.30605e-08	18.4786
AC005871.2	6.39748	9.13648	7.30546	2.97517e-06	9.89309e-05	4.80842
XLOC_008995	6.39104	11.4664	10.1597	5.06122e-08	8.46508e-06	8.88294
G032205	6.33604	12.5349	10.3092	4.18826e-08	7.57879e-06	9.06981
LINC02275	6.28749	11.2471	9.16008	1.89979e-07	1.7704e-05	7.57009
KCNJ8	6.22889	11.8808	9.73979	8.71287e-08	1.13008e-05	8.34528
AC005264.1	6.19713	10.8139	10.2688	4.40684e-08	7.68608e-06	9.01963
SPINT1-AS1	-6.19489	8.87804	-4.61343	0.000358658	0.00267763	-0.0347358
CR769776.1	6.16214	11.2744	9.45282	1.27595e-07	1.41218e-05	7.96643
AC006111.1	6.10698	9.28651	14.5354	4.19101e-10	5.52524e-07	13.5032
HAPLN2	6.10512	10.0317	21.7704	1.45212e-12	1.30605e-08	18.5003
AL132819.1	6.08684	9.93422	10.5715	3.02025e-08	6.21008e-06	9.39183
UMOD	6.07767	8.586	8.1438	8.14877e-07	4.53177e-05	6.11255
AC046136.1	6.05794	7.00986	9.85316	7.51127e-08	1.04237e-05	8.49238
G064228	6.04585	10.1266	9.83866	7.65469e-08	1.05573e-05	8.47364
CATG00000004152.1	6.04277	12.4468	12.7212	2.58056e-09	1.39362e-06	11.7823
HBD	-5.9927	8.46891	-7.96407	1.06767e-06	5.29979e-05	5.84097
XLOC_002805	5.94733	11.8241	8.40938	5.50563e-07	3.57658e-05	6.50609
CATG00000012794.1	5.94623	10.0059	8.38303	5.7219e-07	3.61237e-05	6.46745
ATG5	5.94024	8.46848	14.9338	2.88763e-10	4.21526e-07	13.8501
AC008734.2	5.89975	13.4976	9.51946	1.1669e-07	1.35155e-05	8.05525
AP002884.1	5.8859	10.167	8.90047	2.72514e-07	2.2049e-05	7.21002
RSPH6A	5.85341	13.3418	10.9302	1.95085e-08	4.91263e-06	9.8209
SPRY3	5.843	10.4621	7.05725	4.44209e-06	0.000129126	4.40371
CATG00000023238.1	5.83921	7.71034	4.39065	0.000555691	0.00370935	-0.474729
G089593	5.81012	14.5533	8.17409	7.78901e-07	4.42628e-05	6.15791
G000090	5.80565	11.6341	9.72434	8.89178e-08	1.14297e-05	8.32512
XLOC_011403	5.80123	7.52908	7.02931	4.64956e-06	0.000133086	4.35759
G051726	5.77532	11.3545	8.92988	2.61501e-07	2.16265e-05	7.25123
XKR9	5.76954	10.344	10.6044	2.90018e-08	6.10316e-06	9.43173
FST	-5.71487	4.58554	-8.57121	4.35338e-07	3.05054e-05	6.74142
CERKL	5.71215	7.22573	9.76147	8.46823e-08	1.10665e-05	8.37352
C19orf85	5.69861	12.3114	10.1823	4.91775e-08	8.28696e-06	8.91135
ADAT1	-5.62744	8.42554	-6.40791	1.31838e-05	0.000267399	3.30367
AC025674.2	5.57489	8.13845	6.67308	8.39639e-06	0.000198607	3.76013
G010459	5.52675	7.18548	9.80784	7.96908e-08	1.06948e-05	8.43375
AL445490.1	-5.49738	7.08266	-5.36833	8.48694e-05	0.000945119	1.41937
SLC33A1	5.43141	9.69535	7.19578	3.54812e-06	0.000110835	4.63065
XLOC_007725	-5.43041	8.31028	-5.39975	8.00521e-05	0.000910494	1.47845
CATG00000012021.1	5.417	13.0893	11.9537	5.95458e-09	2.40458e-06	10.9768
CATG00000022646.1	5.41281	8.63099	6.20869	1.86218e-05	0.000338484	2.95417
VPS41	5.4126	11.0562	8.62493	4.02961e-07	2.88997e-05	6.81881
XLOC_005549	5.38042	6.61032	4.7549	0.000272349	0.00219762	0.242405
CASC18	5.37577	9.7544	9.48608	1.22024e-07	1.378e-05	8.01081
AC022196.1	5.34392	11.3538	11.6043	8.84345e-09	3.12125e-06	10.5931
XLOC_007489	5.33908	7.55267	6.41259	1.30783e-05	0.000266388	3.31181
G090757	5.32753	13.8944	10.4457	3.53014e-08	6.84999e-06	9.23829
CATG00000028059.1	5.32185	8.65623	4.75178	0.000274002	0.00220777	0.236313
G036736	-5.30812	6.79229	-5.65596	4.99552e-05	0.000661256	1.95543
AC002383.1	-5.27211	4.57488	-6.53949	1.05265e-05	0.000230391	3.53142
AC053513.1	5.26415	10.6629	9.14436	1.94135e-07	1.79421e-05	7.54851
PRR11	5.25089	11.4821	7.47798	2.26251e-06	8.34688e-05	5.08465
CATG00000019978.1	5.24882	7.15273	6.36156	1.42799e-05	0.000281582	3.22286
BIG-lncRNA-791	5.24563	8.45205	5.91848	3.11001e-05	0.000484499	2.43504
AC005740.3	5.23413	8.07348	16.1126	1.0077e-10	2.15092e-07	14.8185
AC023762.1	5.21489	12.5988	10.235	4.59929e-08	7.92917e-06	8.97744
MMP9	5.19289	12.3526	4.71873	0.000292147	0.00230834	0.171726
CATG00000084214.1	5.17604	8.83132	7.31457	2.93219e-06	9.78153e-05	4.82311
G070859	-5.14463	8.3847	-6.24091	1.76037e-05	0.000325389	3.01108
AC107463.1	5.12567	7.84288	9.20722	1.78075e-07	1.71776e-05	7.63459
XLOC_006323	5.12152	8.63973	8.15811	7.97672e-07	4.48861e-05	6.13399
PXMP4	5.111	9.58872	6.42618	1.27764e-05	0.000262821	3.33544
AL512444.1	5.08474	10.2023	10.6422	2.76824e-08	5.99439e-06	9.47749
IL1R2	5.05867	8.36462	3.65667	0.0024212	0.0112557	-1.94344
AC018845.1	-5.04219	8.88147	-5.15069	0.000127661	0.00126543	1.0068
CATG00000032642.1	5.0337	11.0165	9.48593	1.22048e-07	1.378e-05	8.01062
AC009163.6	5.02537	8.73787	9.49078	1.21257e-07	1.37769e-05	8.01708
G073686	-5.02381	4.29431	-6.11567	2.19212e-05	0.000377487	2.78906
CATG00000058631.1	5.02149	10.4617	14.2313	5.60322e-10	5.70815e-07	13.2313
RBMS2	5.01962	9.67842	7.61881	1.81449e-06	7.28134e-05	5.30709
AL122125.1	5.01816	9.84036	6.82779	6.48184e-06	0.000166119	4.02182
BIG-lncRNA-1530	5.00684	8.7679	6.29392	1.60535e-05	0.000305209	3.10437
RMI1	4.99952	11.0787	7.36277	2.71533e-06	9.30344e-05	4.90064
G047874	4.99917	6.91104	6.45175	1.22281e-05	0.000253991	3.37982
AL445430.2	4.99116	7.34868	8.51302	4.73525e-07	3.22083e-05	6.65719
IGBP1	4.98973	10.144	7.36594	2.70167e-06	9.28534e-05	4.90572
AC114546.2	4.9868	7.66582	6.84604	6.28827e-06	0.000163042	4.05247
CATG00000007594.1	4.98252	11.448	7.47577	2.27041e-06	8.36914e-05	5.08114
PRDX1	4.96626	8.44344	8.59929	4.18086e-07	2.96523e-05	6.78192
HOXC13-AS	4.96508	10.8069	10.6332	2.79909e-08	6.02867e-06	9.4666
SLC4A2	4.95675	11.2599	11.473	1.02864e-08	3.36554e-06	10.4461
CYP2J2	-4.93796	7.46158	-6.88174	5.92705e-06	0.000157111	4.11228
AL136234.1	4.92056	6.29889	3.74992	0.00200467	0.00974696	-1.75619
BX255925.1	4.91655	9.06091	10.9395	1.92925e-08	4.88794e-06	9.83181
G002981	4.86314	11.8713	10.6253	2.82646e-08	6.03302e-06	9.45704
AC104389.5	-4.85733	12.5644	-5.06055	0.00015145	0.0014328	0.83424
SPON2	4.84476	10.6249	9.96964	6.45778e-08	9.39816e-06	8.64202
CATG00000117912.1	4.83752	7.67029	11.3244	1.2226e-08	3.70283e-06	10.2777
CATG00000023809.1	-4.82564	9.89526	-5.88477	3.30342e-05	0.000504677	2.37398
F10	4.82423	9.3845	10.1072	5.41138e-08	8.65217e-06	8.81685
G007492	4.81783	6.26659	5.53258	6.26218e-05	0.000770931	1.7268
KIF18B	4.81611	9.95801	7.53195	2.07843e-06	7.92206e-05	5.17021
XLOC_001358	-4.81453	8.28816	-4.72604	0.000288027	0.00228263	0.18603
AC244502.3	4.81029	12.534	14.0466	6.70251e-10	6.3799e-07	13.063
G028058	4.80746	7.03397	8.21686	7.30938e-07	4.21126e-05	6.22173
CATG00000053562.1	4.80295	8.10216	13.9218	7.57319e-10	6.65609e-07	12.9479
BIG-lncRNA-576	4.79674	7.72689	5.7294	4.3711e-05	0.000602299	2.09054
BIG-lncRNA-689	4.79395	6.68707	5.18921	0.00011871	0.00120053	1.08023
MARCKSL1	4.78058	8.92761	14.4198	4.67737e-10	5.70815e-07	13.4005
AC009970.1	4.77158	11.3308	9.18359	1.8394e-07	1.74311e-05	7.60229
AL136097.2	4.7624	13.0345	6.15213	2.05606e-05	0.000360566	2.85392
LINC02092	4.7562	8.97602	12.1383	4.85009e-09	2.09039e-06	11.1752
XLOC_l2_009508	4.75611	9.79342	7.28482	3.07505e-06	0.000100708	4.7751
CATG00000107272.1	-4.74767	7.36768	-8.83868	2.97275e-07	2.33773e-05	7.12311
ZNF627	-4.74582	6.53899	-5.49193	6.74922e-05	0.000812175	1.65104
SMAD9-IT1	4.74541	14.109	9.26775	1.6393e-07	1.65918e-05	7.71704
CATG00000056727.1	4.72777	7.33983	6.2876	1.62305e-05	0.000307617	3.09328
AP001189.1	-4.72704	9.77745	-6.23262	1.786e-05	0.000328501	2.99645
CATG00000049022.1	4.72335	6.58626	6.21117	1.85414e-05	0.000337571	2.95855
AC073525.1	4.70573	5.73775	5.33042	9.10835e-05	0.00099603	1.34793
DUSP9	-4.7056	7.42789	-24.9813	2.0346e-13	9.1199e-09	20.0598
G030925	4.70031	12.0192	6.00238	2.67823e-05	0.000433554	2.58633
IFT52	4.69494	10.953	17.7746	2.5554e-11	7.15894e-08	16.0513
CNNM2	4.6823	12.7102	11.159	1.48492e-08	4.26668e-06	10.0879
CPA3	-4.67248	4.80015	-11.7457	7.52668e-09	2.90199e-06	10.7497
AL356417.2	4.66958	12.6445	6.10973	2.2152e-05	0.000379748	2.77846
XLOC_008555	4.66429	7.05384	7.17722	3.65602e-06	0.000113332	4.6004
ZNF275	4.65711	10.839	9.98049	6.36795e-08	9.35859e-06	8.65588
CATG00000113928.1	4.65112	12.0412	6.38197	1.37859e-05	0.00027513	3.25848
CATG00000011049.1	-4.64462	6.57935	-4.05634	0.00108133	0.00609857	-1.14136
AL445928.2	4.64184	8.17707	4.80135	0.000248935	0.00205266	0.33298
LARP1B	4.63038	7.04992	10.4359	3.57336e-08	6.86356e-06	9.22631
AL645608.1	-4.60444	4.53748	-5.6155	5.37861e-05	0.000696392	1.88067
AC004878.7	4.60415	13.9009	4.97112	0.000179609	0.00161542	0.662131
BEAN1	4.59971	13.1466	11.0309	1.72911e-08	4.55948e-06	9.93905
SLC32A1	4.59463	8.46302	7.86227	1.24643e-06	5.81372e-05	5.68524
CATG00000008315.1	4.59404	10.5623	9.26754	1.63978e-07	1.65918e-05	7.71675
RP11-504G3.4	-4.57411	5.25329	-9.33288	1.50033e-07	1.56534e-05	7.80525
ARHGEF1	4.57322	9.50858	17.8521	2.40404e-11	7.15894e-08	16.1053
AC092807.3	4.55297	12.7346	9.641	9.92619e-08	1.21899e-05	8.21591
G042086	-4.54487	5.58436	-6.55411	1.02681e-05	0.000226393	3.55657
AC027808.2	4.53889	12.8215	5.45345	7.2466e-05	0.000849873	1.57913
DGAT1	4.53548	10.7032	5.63892	5.15327e-05	0.00067541	1.92397
CATG00000071624.1	4.52887	12.2681	5.6704	4.86584e-05	0.000649673	1.98204
TOX2	-4.51752	4.71212	-4.92924	0.000194607	0.0017094	0.58122
CATG00000008025.1	4.50778	5.67056	9.94601	6.65813e-08	9.56551e-06	8.61178
AL158211.1	4.49323	12.6532	3.8221	0.00173254	0.00874445	-1.61122
AL391244.1	-4.48953	7.20719	-6.14234	2.0917e-05	0.000365204	2.83653
LHX5-AS1	-4.48149	5.29111	-6.90804	5.67483e-06	0.000152225	4.15623
LOC101927854	-4.47314	9.46836	-9.25751	1.66237e-07	1.67825e-05	7.70312
CATG00000002463.1	4.47037	11.4667	7.49522	2.20191e-06	8.23173e-05	5.11203
AC105177.1	4.45905	7.03495	6.31872	1.53778e-05	0.000296727	3.14789
AC243585.2	4.44071	9.98882	7.98805	1.02962e-06	5.23263e-05	5.87746
RPL41	-4.4351	10.5205	-6.51351	1.10028e-05	0.000238184	3.48665
RPL10A	-4.43496	10.5502	-6.49913	1.12761e-05	0.000241722	3.46183
AC011257.1	4.43429	11.8209	5.3085	9.48915e-05	0.00102591	1.30653
SAXO2	4.42026	8.44029	4.26504	0.000712817	0.00447937	-0.72445
APEX2	-4.41608	7.27463	-5.77458	4.02786e-05	0.00057225	2.1733
AL157414.2	4.4094	11.2757	8.97556	2.45323e-07	2.07871e-05	7.31501
AC011990.1	-4.40507	7.46828	-6.77664	7.05835e-06	0.000176565	3.93568
LKAAEAR1	4.40262	13.3791	9.402	1.36635e-07	1.47936e-05	7.89834
CATG00000115745.1	4.40137	12.6946	7.72568	1.53733e-06	6.63229e-05	5.47407
CATG00000080562.1	4.3945	8.44135	7.77494	1.42493e-06	6.32198e-05	5.55052
CATG00000083678.1	4.39307	13.7665	5.38694	8.19808e-05	0.00092466	1.45438
CATG00000040097.1	4.38365	10.4951	4.58066	0.000382394	0.00281129	-0.0992002
LAIR2	-4.378	8.74949	-5.00543	0.000168217	0.00154213	0.728259
AF196972.1	4.37254	9.4851	8.00097	1.00973e-06	5.17434e-05	5.89708
CCL8	4.36739	6.46615	6.40634	1.32195e-05	0.00026776	3.30093
BX649601.1	4.36552	6.41395	7.93745	1.11164e-06	5.43098e-05	5.80038
CATG00000089512.1	4.36374	12.4989	3.98722	0.00124226	0.00678729	-1.27986
ILDR1	4.35756	6.23762	12.746	2.51368e-09	1.37406e-06	11.8075
IGF1	4.35689	11.0521	6.92549	5.51374e-06	0.000150059	4.18534
LINC01862	4.34843	6.75801	6.76338	7.21642e-06	0.000178613	3.91328
KRTAP4-12	4.34355	12.2762	7.14032	3.88095e-06	0.000118259	4.54011
HELB	4.34208	6.68774	5.61822	5.35195e-05	0.000693742	1.8857
G031345	4.30728	9.93275	10.1461	5.14927e-08	8.51701e-06	8.86591
WDR19	-4.30478	8.57399	-6.65779	8.61546e-06	0.000201622	3.73408
S100A16	4.29825	6.44395	6.73503	7.56693e-06	0.000185142	3.86532
TNFAIP6	4.29591	8.01669	7.9777	1.04588e-06	5.24606e-05	5.86171
RSAD2	4.2857	6.30054	4.51136	0.000438058	0.00310148	-0.235833
BIG-lncRNA-1225	4.28496	6.85931	5.69327	4.66749e-05	0.000632262	2.02416
GABRB2	4.28399	12.8588	5.28852	9.85048e-05	0.00105329	1.26876
CATG00000062999.1	4.28334	12.0628	14.9235	2.91525e-10	4.21526e-07	13.8412
CATG00000007149.1	-4.28179	6.89285	-5.1916	0.000118176	0.00119601	1.08478
PAK6	4.27646	8.25695	9.62067	1.01972e-07	1.24207e-05	8.18917
SAP25	-4.26675	6.57659	-3.949	0.0013415	0.00721086	-1.35651
CATG00000079533.1	4.2661	6.17953	4.78147	0.00025869	0.00211481	0.294248
SET	4.26452	10.5659	8.64941	3.89066e-07	2.83569e-05	6.85394
PBX2	-4.25913	10.802	-8.06273	9.2004e-07	4.84036e-05	5.99059
RASAL2	4.25365	9.75485	13.1355	1.67228e-09	1.05575e-06	12.197
HLA-DOA	-4.24895	8.2046	-8.96952	2.474e-07	2.09235e-05	7.30659
XLOC_006658	4.24004	10.3967	6.83485	6.40624e-06	0.000164652	4.03369
RPL18A	-4.23912	7.86219	-8.416	5.45263e-07	3.56281e-05	6.51579
INSL4	4.23439	7.41537	5.07119	0.000148419	0.00141217	0.854648
HLA-DRA	-4.22938	11.8777	-6.70426	7.96761e-06	0.000192736	3.81314
LOC148696	4.22934	12.7953	7.0084	4.81137e-06	0.000136324	4.32303
CXCL14	4.2242	8.90042	9.10551	2.04822e-07	1.85849e-05	7.49507
LOC102503427	-4.21427	7.08363	-3.25563	0.00546339	0.0210568	-2.7454
AC007349.2	4.21007	11.3098	7.11262	4.05928e-06	0.000122198	4.49474
CATG00000005815.1	-4.20907	8.47548	-5.20374	0.000115503	0.00117666	1.1079
CATG00000040684.1	4.20086	12.7406	5.2863	9.89162e-05	0.00105693	1.26455
DRGX	4.1975	11.0069	4.45689	0.000487609	0.0033617	-0.343503
FGF1	4.19511	8.54356	9.17421	1.86324e-07	1.75827e-05	7.58945
LINC01871	-4.17237	7.08719	-5.6964	4.64097e-05	0.000630384	2.02992
CATG00000104066.1	4.17009	10.9808	9.45333	1.27508e-07	1.41218e-05	7.9671
TSPAN7	4.16989	11.4216	8.52743	4.63749e-07	3.17102e-05	6.67809
NKX2-2-AS1	4.16389	11.8468	15.0328	2.63578e-10	4.21526e-07	13.9347
AP001782.1	4.16048	9.02735	5.20267	0.000115737	0.00117824	1.10585
AC136475.9	4.15934	11.288	7.19649	3.54405e-06	0.000110835	4.63181
AL512643.1	4.15702	7.32199	4.8998	0.000205921	0.00177915	0.524223
AC245100.1	4.15113	8.12088	4.76935	0.000264828	0.0021521	0.270618
G059557	4.15034	13.3721	6.61404	9.27591e-06	0.000211854	3.65937
DLX1	-4.14913	6.67069	-5.54951	6.07022e-05	0.000754344	1.75829
AC091013.1	4.1475	10.7598	8.84475	2.94738e-07	2.33004e-05	7.13168
MARC1	4.14497	10.5211	9.39191	1.3851e-07	1.48932e-05	7.88478
DDX54	-4.14468	9.24797	-7.61933	1.81302e-06	7.28134e-05	5.30791
G057376	4.14462	10.6085	8.24966	6.96264e-07	4.07965e-05	6.27052
AC011462.2	-4.14428	11.1876	-4.87193	0.000217257	0.00185139	0.470186
LINC01920	4.1423	5.81995	9.92358	6.85431e-08	9.80564e-06	8.58303
IL13	4.12427	6.54155	6.64974	8.73326e-06	0.000203461	3.72035
PLK3	-4.12081	5.90221	-9.17214	1.86855e-07	1.75958e-05	7.58661
AC005901.1	4.11824	7.22769	3.54444	0.00303992	0.0133931	-2.16861
G066939	-4.11738	5.16804	-5.05978	0.000151671	0.00143428	0.832769
AC079866.2	4.11601	6.16994	5.9659	2.85775e-05	0.000454402	2.52066
AL008723.1	4.11239	11.6653	7.28012	3.09829e-06	0.000100988	4.7675
CATG00000043006.1	4.11053	13.2895	3.98917	0.0012374	0.00676479	-1.27595
AC010327.3	4.10745	10.6104	5.94896	2.94531e-05	0.000464862	2.49012
CCL4	-4.1053	9.1249	-9.09037	2.09153e-07	1.88254e-05	7.4742
DEXI	-4.10161	5.79544	-4.19946	0.000812234	0.00493378	-0.855215
AC024614.1	4.0991	5.96808	4.63549	0.000343541	0.00259615	0.00859303
AC090457.1	4.09204	8.0302	9.50938	1.18274e-07	1.36637e-05	8.04184
SKAP1	-4.09155	8.55412	-5.20995	0.000114162	0.0011678	1.11969
AC112719.2	4.09154	11.5033	7.46697	2.30212e-06	8.44439e-05	5.06715
CATG00000030444.1	4.09075	11.8933	7.09707	4.16314e-06	0.000123828	4.46922
CATG00000038628.1	4.08952	9.5869	7.59746	1.87592e-06	7.40324e-05	5.27354
PALM2	4.08388	8.36157	9.79055	8.15155e-08	1.08102e-05	8.41131
ATOH7	4.07634	5.92023	7.6805	1.64863e-06	6.8253e-05	5.40367
SIPA1L2	4.07277	9.10861	8.14026	8.19195e-07	4.54914e-05	6.10724
AC103996.2	4.06813	5.9537	3.41656	0.00394091	0.0163472	-2.42462
LAMA1	-4.06569	8.33385	-3.92393	0.00141094	0.00749067	-1.40681
COL14A1	-4.0628	6.06743	-5.14615	0.000128761	0.00127127	0.998128
ZNF215	-4.06265	6.70589	-5.58721	5.66447e-05	0.000721114	1.82828
LINC00682	-4.06126	5.79131	-4.9679	0.000180721	0.00162273	0.655902
PPEF1-AS1	4.06097	5.99833	4.47923	0.000466621	0.00325083	-0.299308
CATG00000053407.1	-4.05868	11.3532	-5.65876	4.97009e-05	0.000658916	1.96059
G051725	4.0537	5.69402	5.76119	4.12654e-05	0.000581661	2.14881
TMEM114	4.05348	9.87077	12.8806	2.18092e-09	1.23744e-06	11.9434
CATG00000117297.1	4.05162	9.37948	8.5604	4.4218e-07	3.06341e-05	6.7258
AC012464.1	4.04834	11.5638	5.81337	3.75557e-05	0.00054977	2.24414
NDUFA3	4.0346	7.95144	9.03855	2.24724e-07	1.96549e-05	7.40255
CREB3L2	4.02987	5.64482	3.11767	0.00722585	0.0261477	-3.01856
GPRIN2	4.02617	11.1178	10.3449	4.00436e-08	7.3625e-06	9.11409
SPRN	4.02466	13.1715	11.1047	1.58377e-08	4.30248e-06	10.0249
AC007688.2	4.02364	9.18906	5.0728	0.000147964	0.00140994	0.857751
AC129915.3	4.02001	9.02495	5.50686	6.56593e-05	0.000796176	1.67889
GUK1	-4.01796	10.7996	-8.16165	7.93469e-07	4.48505e-05	6.1393
G037425	4.01696	10.6384	3.74388	0.00202931	0.00983264	-1.76832
AC092723.3	4.0143	9.25832	10.2114	4.73893e-08	8.10755e-06	8.94792
LINC01639	4.01261	7.29408	9.16973	1.87476e-07	1.76172e-05	7.58331
KRTAP5-10	4.01193	12.2502	4.24238	0.000745686	0.00463411	-0.769613
AC005632.4	4.01141	12.8875	5.3871	8.19564e-05	0.00092466	1.45468
NFE2L2	4.00507	7.37407	4.25352	0.000729338	0.00455826	-0.747407
CATG00000104410.1	-4.005	11.1503	-4.58434	0.000379652	0.00279342	-0.0919608
RSPO4	4.0048	12.5595	8.28006	6.65677e-07	3.99442e-05	6.31562
G072968	4.00369	11.3231	6.10758	2.22356e-05	0.000380271	2.77465
CCL3	-3.99906	10.0582	-7.296	3.02051e-06	9.96407e-05	4.79316
NAA80	-3.98991	5.17968	-6.36698	1.41469e-05	0.000280088	3.23233
CRLS1	3.98822	9.49317	8.36505	5.87455e-07	3.68797e-05	6.44104
AC079684.1	3.98699	13.5161	11.6392	8.49679e-09	3.0942e-06	10.632
AC134407.1	3.98438	12.5361	5.93036	3.0447e-05	0.000476375	2.45652
AC008443.2	3.98161	8.55036	15.1006	2.47708e-10	4.21526e-07	13.9923
FGFBP2	-3.97985	11.5773	-5.42363	7.6581e-05	0.000884024	1.52328
DENND6B	-3.97217	11.1002	-7.3163	2.92408e-06	9.76667e-05	4.8259
AC011448.1	3.97161	10.444	7.12911	3.9521e-06	0.000119776	4.52176
SNRPB	-3.96851	9.89868	-7.62244	1.80426e-06	7.25978e-05	5.31279
AL513329.1	3.96521	11.4396	11.0879	1.61569e-08	4.36276e-06	10.0054
AC016831.5	3.96133	5.93289	4.54535	0.000409789	0.00295692	-0.168777
G008389	3.96122	9.96144	5.55274	6.03432e-05	0.000750928	1.76429
AC124067.3	3.94559	11.5012	7.93435	1.11688e-06	5.4358e-05	5.79565
G023127	3.94205	6.17835	3.83592	0.00168488	0.00856172	-1.58347
B3GALNT1	-3.94074	6.6695	-4.45393	0.000490454	0.00337646	-0.349347
G080744	3.94061	8.39156	5.1092	0.00013809	0.0013389	0.927488
AL117339.4	3.93881	6.76711	2.7191	0.0161023	0.0489833	-3.79258
PCED1B-AS1	-3.92388	10.76	-5.90456	3.18839e-05	0.00049262	2.40985
CALCA	3.91942	11.1641	13.7878	8.64329e-10	6.80866e-07	12.8232
CATG00000015125.1	3.91903	7.48241	11.698	7.94542e-09	2.9344e-06	10.6971
KLHL6	3.91462	12.3139	7.67914	1.65212e-06	6.8253e-05	5.40154
XLOC_008610	3.9144	8.09509	5.45566	7.21704e-05	0.000847738	1.58326
XLOC_011130	-3.91378	7.57041	-4.17077	0.000860082	0.00515154	-0.912503
AL357673.1	-3.90813	9.46421	-6.67046	8.43353e-06	0.000199275	3.75567
AC099791.3	3.90704	11.2535	6.8159	6.61128e-06	0.000168569	4.00184
ZFP91-CNTF	3.90495	10.5138	5.21303	0.000113501	0.00116301	1.12556
AC069200.1	3.90223	8.13639	3.98472	0.00124852	0.0068132	-1.28488
SNHG8	-3.90206	10.8604	-6.72281	7.72351e-06	0.000188049	3.84461
C1orf134	-3.90122	7.13974	-4.75046	0.000274701	0.00221262	0.233744
NKG7	-3.90044	9.31234	-4.66919	0.000321693	0.00247631	0.0747275
MARK2	-3.9002	6.50794	-5.30882	9.48341e-05	0.00102554	1.30714
CATG00000055769.1	3.89752	13.3066	4.59282	0.000373407	0.00276107	-0.0752787
XLOC_011165	-3.89735	6.76806	-5.48243	6.86856e-05	0.000821004	1.63331
STRN4	3.89514	8.84661	8.28449	6.61341e-07	3.98974e-05	6.32218
LNX1	-3.88787	10.0631	-6.9752	5.08062e-06	0.000141686	4.26801
ELOVL3	3.88641	9.0157	10.0233	6.02641e-08	9.03437e-06	8.71042
G062743	-3.88613	8.14076	-6.80589	6.72239e-06	0.000170529	3.98498
SEPT12	3.88568	7.83205	9.74295	8.67676e-08	1.13008e-05	8.3494
MZT2A	-3.88505	7.9768	-8.31235	6.34737e-07	3.89097e-05	6.36338
AKAP3	-3.88505	7.23937	-6.00759	2.65358e-05	0.00043127	2.59569
LGALS2	-3.88223	9.94929	-5.87771	3.3455e-05	0.000508391	2.36117
PROKR1	3.88062	5.31401	5.87164	3.38212e-05	0.000512205	2.35015
LINC00408	3.87715	5.43335	12.497	3.28e-09	1.67071e-06	11.5521
CATG00000032947.1	3.87682	9.5806	7.46406	2.31272e-06	8.44989e-05	5.06252
CATG00000035944.1	-3.8699	5.36421	-3.65975	0.0024061	0.0111983	-1.93725
G027878	3.86575	11.8706	6.58516	9.74089e-06	0.000218175	3.60989
UCK1	-3.86401	4.43279	-5.38988	8.15342e-05	0.000922125	1.4599
CD300LG	3.85828	10.108	7.6707	1.67388e-06	6.87088e-05	5.38836
AP002387.1	-3.85544	5.61281	-11.9214	6.17382e-09	2.47085e-06	10.9418
AC113349.2	3.85487	8.44117	7.78586	1.40121e-06	6.26824e-05	5.56742
AX746920	3.85385	8.54034	6.4156	1.30107e-05	0.00026557	3.31705
AC010320.3	3.84994	11.0796	9.6929	9.26788e-08	1.17351e-05	8.28402
VOPP1	3.84955	13.713	7.80804	1.3543e-06	6.12566e-05	5.6017
AL109761.1	3.84769	12.7167	6.21912	1.82856e-05	0.000334543	2.97261
KRTAP4-5	3.83753	13.6428	4.52982	0.00042246	0.00301871	-0.199392
AC009121.1	3.83027	6.73446	4.75345	0.000273113	0.0022026	0.239584
KRTAP10-10	3.82327	12.7527	10.6059	2.89461e-08	6.10316e-06	9.43362
IRS2	3.82006	6.69188	4.33195	0.00062416	0.00404765	-0.591305
AL133279.2	-3.81904	6.118	-4.12833	0.000936177	0.00548287	-0.997308
TRIO	-3.81858	4.3837	-10.2466	4.53235e-08	7.87435e-06	8.99191
CA12	3.81003	10.1292	7.9816	1.03972e-06	5.24606e-05	5.86765
CATG00000031710.1	3.80846	10.679	7.31198	2.94431e-06	9.81233e-05	4.81894
ATF3	-3.80794	7.73864	-6.84722	6.27598e-06	0.000162986	4.05445
CTD-2297D10.2	3.80165	8.88499	7.93363	1.11811e-06	5.4358e-05	5.79454
AC016831.6	3.79809	12.4865	4.09051	0.00100978	0.00579693	-1.07297
KRT38	3.795	11.3457	6.91203	5.6376e-06	0.000151815	4.16288
AL136460.1	3.79331	10.2771	7.54224	2.04513e-06	7.85179e-05	5.1865
AC068533.3	3.79138	8.3726	4.25539	0.000726629	0.00454513	-0.743678
AC009065.4	-3.78751	6.88477	-5.72907	4.37371e-05	0.000602299	2.08994
G041534	3.78669	5.49006	5.5767	5.77472e-05	0.000730036	1.80878
AC006148.2	-3.77864	5.13339	-3.68335	0.00229379	0.0107956	-1.88987
CATG00000097082.1	-3.77791	5.29487	-3.54985	0.00300671	0.0132859	-2.15775
BIG-lncRNA-1630	3.77586	10.4783	3.31068	0.0048859	0.019369	-2.63588
RAMP1	-3.77492	6.88389	-8.32442	6.2357e-07	3.86062e-05	6.38119
TMEM143	3.77123	10.9774	6.61141	9.31725e-06	0.000211998	3.65487
AC098872.1	3.76738	9.84842	7.70386	1.59007e-06	6.71123e-05	5.4401
UQCC3	3.7613	6.9313	12.3163	3.98981e-09	1.84277e-06	11.3635
CATG00000015780.1	-3.75183	8.34026	-5.71	4.52772e-05	0.00061894	2.05492
KRT2	3.7517	5.10122	2.60315	0.020267	0.0586437	-4.01182
CATG00000098669.1	3.75062	13.3199	11.484	1.01558e-08	3.34722e-06	10.4585
AC025165.4	3.74981	6.33198	4.5888	0.000376354	0.00277605	-0.0831851
STEAP4	3.74943	10.5269	9.44204	1.29459e-07	1.42439e-05	7.952
RTN4RL1	3.749	7.59398	7.66715	1.68313e-06	6.8962e-05	5.38281
LINC02527	-3.74107	10.8907	-5.14129	0.000129951	0.00127992	0.988836
TOMM40	3.7406	10.8168	5.14732	0.000128477	0.00126959	1.00036
LCN15	-3.73948	7.8135	-8.56866	4.36939e-07	3.05068e-05	6.73775
AL138689.1	3.73934	5.86632	4.1876	0.000831677	0.00502752	-0.878894
MIR31HG	-3.73629	7.0561	-5.29058	9.81254e-05	0.00104973	1.27266
ACTA2-AS1	3.73208	12.9645	5.29525	9.72723e-05	0.00104359	1.28149
AP003123.1	3.73049	11.4277	6.05986	2.4189e-05	0.000403532	2.68942
GNLY	-3.73025	10.4691	-5.59973	5.53604e-05	0.000709195	1.85148
SLPI	3.73014	10.3907	3.18991	0.0062423	0.0233035	-2.87578
DGCR9	-3.71941	11.4088	-7.31903	2.91137e-06	9.73876e-05	4.8303
MICALL1	-3.71928	7.40021	-4.46356	0.000481237	0.00333091	-0.330291
MTFP1	3.71864	11.8565	7.50183	2.17912e-06	8.18865e-05	5.12252
XLOC_013291	3.7138	8.12836	5.46944	7.03549e-05	0.000832712	1.60903
GADD45G	3.71145	9.76514	8.95742	2.51617e-07	2.11753e-05	7.28971
AL121989.1	3.71071	10.4796	6.5567	1.0223e-05	0.00022551	3.56102
OR4S2	-3.7105	4.88819	-6.21744	1.83395e-05	0.000335232	2.96963
CATG00000087695.1	3.70713	10.4506	5.85257	3.49984e-05	0.000524129	2.31552
ZFP37	3.70257	5.61771	5.78377	3.96156e-05	0.000566782	2.1901
CATG00000090976.1	3.70202	11.7482	6.57867	9.84869e-06	0.000219631	3.59876
CATG00000053260.1	3.70042	12.3182	11.4286	1.08287e-08	3.3943e-06	10.396
AC139749.1	3.69967	14.7907	10.0117	6.11645e-08	9.13878e-06	8.69575
XLOC_013290	3.69294	9.38657	5.05459	0.000153177	0.00144539	0.822797
HNRNPUL2	-3.6921	8.03264	-7.98481	1.03468e-06	5.2405e-05	5.87253
BIG-lncRNA-182	3.69007	11.7735	7.39671	2.57278e-06	9.00252e-05	4.95504
OLAH	3.68855	5.30311	2.82592	0.0130081	0.0414999	-3.58791
AC063948.1	3.6868	12.2104	7.69571	1.61023e-06	6.75182e-05	5.42741
G009821	3.68325	11.1022	6.67437	8.37816e-06	0.000198294	3.76233
SNHG1	3.68213	5.94768	6.46254	1.2004e-05	0.000251134	3.39853
AC104452.1	3.67639	14.0564	7.98252	1.03827e-06	5.24606e-05	5.86905
MANSC1	3.67465	5.66511	3.62272	0.00259362	0.0118702	-2.01158
RHPN1	-3.67124	6.768	-5.13652	0.000131127	0.00128896	0.979736
LCN9	3.67122	6.30508	12.8889	2.16185e-09	1.23744e-06	11.9518
KYAT1	3.66977	9.54897	8.43507	5.30308e-07	3.49053e-05	6.54367
PTCSC1	3.66882	9.08974	7.28755	3.06164e-06	0.000100564	4.77951
NAT16	3.66815	11.7983	7.97317	1.05306e-06	5.26317e-05	5.85483
CCDC71	-3.66628	4.93427	-9.62456	1.01448e-07	1.23904e-05	8.19429
BRIP1	3.66213	6.84119	5.80142	3.83735e-05	0.000557013	2.22234
TBC1D7	3.65906	12.4046	6.21757	1.83353e-05	0.000335232	2.96986
AC110716.2	-3.65855	3.87713	-9.82845	7.75735e-08	1.05614e-05	8.46044
NEK2	3.65842	9.00292	6.86082	6.13604e-06	0.000160937	4.07725
BC127823	3.64963	14.0169	6.05832	2.4255e-05	0.000404016	2.68666
FAM170B	3.64758	5.12755	3.14686	0.00681116	0.0249901	-2.96093
SRSF7	3.64059	9.60297	6.63667	8.92788e-06	0.00020628	3.69805
FGGY	-3.63476	11.2645	-4.10427	0.000982334	0.00567727	-1.04542
GJB1	3.63059	9.91718	7.32869	2.86684e-06	9.64739e-05	4.84585
GCNT3	-3.62914	5.60493	-5.77344	4.03616e-05	0.000572884	2.17122
RPS3	-3.62878	14.14	-9.45362	1.27458e-07	1.41218e-05	7.96749
CATG00000054736.1	3.62721	6.97849	3.82652	0.00171714	0.00868336	-1.60234
CATG00000008569.1	3.62494	7.19357	3.39785	0.00409346	0.0168536	-2.462
G077091	3.6231	5.54182	7.43321	2.42822e-06	8.70742e-05	5.01337
CACNG5	3.62185	9.74223	5.88326	3.31236e-05	0.000505354	2.37124
MAGT1	-3.61887	8.37773	-7.69915	1.60169e-06	6.73491e-05	5.43276
PLCH2	3.61565	9.98767	7.38165	2.635e-06	9.16302e-05	4.93093
CATG00000075172.1	-3.6132	8.42064	-8.92537	2.63158e-07	2.16856e-05	7.24492
CD44	-3.61122	10.1091	-9.61122	1.0326e-07	1.24349e-05	8.17671
CATG00000040459.1	3.60469	11.0014	5.78509	3.95216e-05	0.000566437	2.1925
CATG00000089573.1	3.6042	6.12456	4.16105	0.000876935	0.00522292	-0.931919
BAG1	3.60376	9.96216	5.59191	5.61587e-05	0.000716809	1.837
AP003390.1	3.60107	10.6665	5.37272	8.41775e-05	0.000941529	1.42765
AP003419.3	3.60051	9.39569	9.12576	1.99176e-07	1.82573e-05	7.52295
C20orf24	3.60033	12.8501	20.1383	4.39174e-12	2.18728e-08	17.5776
CATG00000027881.1	3.59754	9.79163	6.02064	2.59286e-05	0.000425101	2.61912
AL391361.3	3.59273	7.96829	3.59797	0.00272711	0.0123375	-2.06125
AC106782.6	3.58403	12.5811	7.08126	4.27163e-06	0.000125968	4.44324
NDUFA4L2	3.58289	4.98859	12.8871	2.16609e-09	1.23744e-06	11.9499
PPY	3.58187	5.92121	12.0362	5.43138e-09	2.23354e-06	11.0658
SPP1	3.57863	4.96696	2.19956	0.0443375	0.107875	-4.74455
AC023644.1	3.57655	10.9106	3.80007	0.00181139	0.00904161	-1.65547
FAM98B	3.57358	10.9061	10.4386	3.56128e-08	6.86356e-06	9.22964
FAM24B	-3.57112	8.71188	-4.27902	0.00069328	0.00438921	-0.6966
LINC00278	3.57067	11.9868	3.74844	0.00201065	0.00977075	-1.75915
CATG00000032777.1	-3.5622	5.31255	-5.44169	7.40612e-05	0.000863005	1.55711
HBB	-3.55974	7.61111	-6.11286	2.20299e-05	0.000378341	2.78405
AF052103	3.55599	9.95138	7.88623	1.2017e-06	5.71542e-05	5.72201
CTSZ	-3.55434	11.7465	-10.8808	2.07038e-08	5.12722e-06	9.76262
CATG00000032376.1	3.5537	10.8057	7.09324	4.18917e-06	0.000124108	4.46292
GRM1	3.55255	5.53785	3.71197	0.00216465	0.0103166	-1.8324
CATG00000014203.1	3.55047	10.2638	5.79729	3.86608e-05	0.000559719	2.21479
CXCR1	3.55001	10.9377	4.55649	0.000400932	0.00291121	-0.146806
XLOC_010474	-3.54269	7.10559	-2.98817	0.00938731	0.0320205	-3.2729
AC034268.2	3.54189	4.96206	3.0915	0.00761891	0.0272641	-3.07015
CATG00000032673.1	3.54172	12.5825	8.83467	2.98963e-07	2.33858e-05	7.11745
SOX12	3.53576	10.9925	6.61699	9.22984e-06	0.000211402	3.66441
KIF27	3.53499	5.11964	9.70405	9.13262e-08	1.16296e-05	8.29861
CATG00000042652.1	3.53365	12.7221	4.76657	0.000266262	0.00216017	0.265179
AC092471.1	3.52781	5.39921	4.38254	0.000564673	0.00375923	-0.490822
KCNJ10	3.52643	11.5312	6.73362	7.58475e-06	0.000185376	3.86295
RRAD	3.5253	6.90839	5.58261	5.71239e-05	0.000725566	1.81976
DAOA	3.52156	5.95842	4.90044	0.000205669	0.00177765	0.525459
AC108174.1	-3.52149	4.88329	-7.13876	3.89073e-06	0.000118477	4.53757
CATG00000027105.1	3.52052	7.73168	10.0439	5.86903e-08	8.90763e-06	8.73659
G057951	3.51938	12.5346	4.22524	0.000771559	0.00474604	-0.803775
G087811	3.51848	13.0785	5.27115	0.000101763	0.00107886	1.23587
LEPROTL1	-3.51631	10.1554	-7.79747	1.37645e-06	6.19459e-05	5.58537
HLA-DMB	-3.51299	10.4144	-8.64585	3.91052e-07	2.84093e-05	6.84884
ZNF428	-3.51213	6.3612	-7.68804	1.62948e-06	6.78808e-05	5.41544
AC006970.3	3.50897	7.72037	5.14033	0.000130186	0.00128167	0.987012
MAGEA10	-3.50711	4.66944	-9.56269	1.10146e-07	1.2915e-05	8.11259
SLC2A7	-3.50587	8.82474	-4.39124	0.00055505	0.00370562	-0.473571
AL603839.2	3.50347	11.8213	4.55479	0.000402269	0.00291675	-0.150155
AC080112.1	3.50315	11.094	5.48936	6.78131e-05	0.000814266	1.64625
EPCAM	3.49848	5.05012	2.67504	0.0175766	0.0524292	-3.87625
AC008667.4	3.4967	8.54883	5.94945	2.94276e-05	0.000464785	2.49099
G048680	3.49561	9.81411	6.93915	5.39106e-06	0.000147437	4.20808
HNRNPU	3.49372	10.2093	8.83605	2.98381e-07	2.33858e-05	7.1194
LINC02148	3.49359	5.91435	5.9884	2.74561e-05	0.000440792	2.56118
SPPL2C	-3.49177	4.31158	-7.44509	2.38304e-06	8.60044e-05	5.03231
XLOC_001935	3.48732	10.9884	10.6034	2.90368e-08	6.10316e-06	9.43054
ZAP70	-3.48725	6.67649	-6.0935	2.27945e-05	0.000385926	2.74952
G077775	3.48689	15.2637	8.06689	9.14307e-07	4.83859e-05	5.99687
G009674	3.48674	9.99779	5.56321	5.91938e-05	0.000741561	1.78375
XLOC_000210	-3.47719	5.41447	-3.20809	0.00601639	0.0226659	-2.83975
DEFB119	3.47636	7.38371	10.0471	5.84454e-08	8.90763e-06	8.74072
G051832	3.47356	7.10914	4.00976	0.00118726	0.00654829	-1.23468
AC073389.3	3.47254	6.08374	5.02038	0.000163488	0.00151282	0.757034
GOT2	-3.47237	6.97967	-5.6954	4.64944e-05	0.000631152	2.02808
SLCO4A1-AS1	3.47185	11.6645	6.07578	2.35183e-05	0.000395122	2.71788
LOC100505736	-3.46717	4.39619	-4.11404	0.000963323	0.00560197	-1.02589
AC092287.1	3.46706	9.7304	5.12986	0.000132791	0.0012993	0.967
G081575	3.46677	7.73234	6.25518	1.71715e-05	0.000320039	3.03624
XLOC_013220	3.46676	11.0013	8.60762	4.13111e-07	2.93925e-05	6.7939
AX748369	3.46587	6.43922	10.0383	5.91119e-08	8.92132e-06	8.72951
C1orf21	-3.46543	9.31888	-5.17471	0.000122001	0.00122586	1.05261
G058860	3.46364	12.0589	3.66527	0.00237935	0.0111064	-1.92617
CATG00000038113.1	3.46318	10.649	5.75093	4.20392e-05	0.000589232	2.13001
XLOC_006565	3.46287	5.85568	4.65394	0.000331398	0.00253059	0.0448094
LINC01959	3.46139	9.35386	4.83699	0.000232382	0.00194806	0.402335
AC091948.1	3.4613	9.15989	11.1452	1.50942e-08	4.27341e-06	10.0719
BIG-lncRNA-1253	3.46031	9.5362	6.3752	1.39477e-05	0.000277369	3.24668
CATG00000077754.1	3.4587	5.5059	4.13003	0.000932997	0.00547104	-0.993905
G039005	3.45348	12.9058	5.15493	0.000126642	0.00125756	1.01489
CEBPZOS	-3.45299	9.53037	-5.72375	4.41616e-05	0.000606279	2.08016
AC083809.1	3.44919	13.0829	4.83403	0.000233711	0.00195701	0.396586
SH3GL2	-3.44658	4.31967	-8.84128	2.96184e-07	2.33667e-05	7.12679
ZMYND10-AS1	-3.44257	10.8915	-5.29202	9.78624e-05	0.00104742	1.27537
G081590	3.44039	7.77946	6.95634	5.24062e-06	0.000144695	4.23668
AL391863.1	3.43917	8.93865	11.2135	1.39253e-08	4.10649e-06	10.1507
KCNAB1-AS1	3.43869	5.56052	3.6651	0.00238016	0.0111064	-1.9265
DUS3L	-3.43752	5.72907	-4.12644	0.000939727	0.00549684	-1.00109
TSEN54	-3.4366	8.33681	-8.13395	8.26942e-07	4.58181e-05	6.09779
G086106	-3.43533	4.59768	-6.16792	1.9999e-05	0.000353623	2.88195
IFT43	3.435	12.0814	6.32533	1.52027e-05	0.000293854	3.15948
GZMH	-3.43083	12.2321	-3.74518	0.00202395	0.00981515	-1.7657
TRPC3	3.43058	13.5493	7.29984	3.00201e-06	9.94547e-05	4.79936
CATG00000038300.1	3.43053	15.2983	8.55899	4.43079e-07	3.0649e-05	6.72377
CATG00000007650.1	3.42752	10.1214	11.4605	1.04361e-08	3.37534e-06	10.432
DYSF	3.42694	5.33777	5.97619	2.80589e-05	0.000447976	2.5392
TPP1	3.42635	5.76083	4.37043	0.000578368	0.0038254	-0.514868
BIG-lncRNA-1285	-3.42532	6.2007	-2.61451	0.0198169	0.0575941	-3.99048
THAP3	-3.42341	8.20087	-8.40691	5.52555e-07	3.57944e-05	6.50247
CATG00000074437.1	3.42257	7.22322	5.87599	3.35579e-05	0.000509208	2.35806
LOC390705	3.42128	8.47392	6.66224	8.55105e-06	0.000200887	3.74167
MOV10L1	-3.41758	10.5184	-4.63344	0.000344916	0.00260193	0.00457411
EPM2A	-3.41725	8.14029	-6.17291	1.98249e-05	0.000351654	2.8908
FARSA-AS1	3.41593	11.8338	6.46514	1.19508e-05	0.000250581	3.40303
AL357054.3	3.41534	6.31963	10.7917	2.30634e-08	5.38434e-06	9.65677
AC007389.3	3.41528	13.1315	5.00823	0.000167319	0.00153718	0.733661
TTLL9	3.41445	8.07004	4.79249	0.000253234	0.00207969	0.315725
ANKRD60	3.41342	4.96227	6.03741	2.51692e-05	0.000416612	2.64921
AQR	-3.41192	5.09064	-7.93018	1.12398e-06	5.45107e-05	5.78928
AC008764.8	3.41166	11.5995	6.8495	6.25232e-06	0.000162844	4.05827
TARS	3.41136	11.1093	5.82254	3.69408e-05	0.000543549	2.26085
ADAMTS16	3.41073	9.80805	5.50321	6.61021e-05	0.000798427	1.67209
NRG1	-3.40971	6.38309	-8.95691	2.51794e-07	2.11753e-05	7.28901
DLG1-AS1	-3.4071	6.55094	-4.46438	0.000480467	0.00332712	-0.328682
CXorf57	-3.40675	4.59496	-7.31442	2.93289e-06	9.78153e-05	4.82287
RPS2	-3.40598	6.89409	-8.53408	4.59308e-07	3.15767e-05	6.68773
SLC12A8	-3.40502	8.05189	-5.73542	4.32366e-05	0.000599084	2.10159
TRIM55	-3.40307	6.52606	-4.53168	0.000420924	0.00301542	-0.195729
RAB3GAP1	-3.40282	4.51214	-10.0944	5.5011e-08	8.74401e-06	8.8006
AC104078.1	-3.4028	5.24286	-7.56075	1.98668e-06	7.71005e-05	5.21572
GTPBP6	-3.40212	7.48449	-7.84704	1.27578e-06	5.89542e-05	5.66181
G038959	-3.4002	9.76579	-4.79902	0.000250057	0.00205875	0.32845
RPUSD4	3.39975	12.8745	4.54848	0.000407275	0.00294352	-0.16259
HES5	3.39943	8.27551	5.39998	8.00172e-05	0.000910327	1.47889
AL109924.5	3.3946	13.1217	7.44288	2.39138e-06	8.60281e-05	5.02879
PRRG4	3.39361	9.94262	6.41533	1.30168e-05	0.000265573	3.31658
PAPSS2	-3.39212	6.80675	-4.53835	0.00041545	0.00298623	-0.18257
CXorf40B	3.39193	11.8844	5.79511	3.88131e-05	0.000560553	2.21081
CXCL6	3.38966	5.29933	9.24714	1.68609e-07	1.68699e-05	7.68901
CELF6	3.38657	14.1111	4.89123	0.000209339	0.00180242	0.507624
DUSP14	3.38273	13.6177	5.59844	5.54919e-05	0.000710449	1.84908
HAGHL	-3.38162	4.10003	-13.7808	8.70359e-10	6.80866e-07	12.8167
GBGT1	3.38073	12.6322	7.17512	3.66847e-06	0.00011356	4.59697
SIM1	3.38043	8.49648	5.39305	8.1055e-05	0.000918869	1.46586
LOC101927053	3.38004	13.7911	4.74911	0.000275424	0.00221684	0.231097
C15orf61	-3.37864	10.5391	-6.61577	9.24886e-06	0.000211624	3.66232
AC004690.2	-3.37819	5.15477	-8.49534	4.85818e-07	3.2809e-05	6.6315
CATG00000079024.1	3.37757	8.0913	5.7277	4.38461e-05	0.00060324	2.08742
CACFD1	-3.37638	7.74384	-4.71282	0.000295518	0.00232881	0.160174
APELA	3.37633	9.40789	6.16242	2.01927e-05	0.000356063	2.8722
G063724	3.37612	7.47094	5.40407	7.94123e-05	0.000906206	1.48657
AC022148.1	3.37604	8.57868	10.304	4.21585e-08	7.57879e-06	9.06334
DRD1	3.37362	5.27014	3.133	0.0070051	0.0255531	-2.98832
AP001208.1	3.36818	11.0528	6.54998	1.03403e-05	0.000227538	3.54948
RNASEK-C17orf49	-3.36687	11.4793	-8.24153	7.04691e-07	4.11121e-05	6.25845
G056112	-3.36482	4.98087	-4.14235	0.000910311	0.00537048	-0.969287
TMEM236	3.36475	5.66118	11.5188	9.75573e-09	3.26336e-06	10.4976
NPIPB2	-3.35839	10.2266	-4.18597	0.00083438	0.00504183	-0.882142
AC131157.1	3.35435	10.9122	4.55111	0.000405179	0.0029331	-0.157402
HSF2	-3.35026	5.80933	-7.71749	1.5569e-06	6.63905e-05	5.46133
AC099681.2	-3.34983	6.7204	-4.29935	0.000665846	0.00425398	-0.656131
CATG00000000704.1	-3.34871	8.78003	-5.31237	9.42067e-05	0.00102063	1.31385
ZNF436	-3.34672	6.53071	-4.73831	0.000281252	0.00224961	0.210005
SLC9A5	-3.34578	7.31889	-4.6068	0.000363337	0.00270311	-0.0477781
XLOC_007341	3.34165	10.7806	8.29509	6.51088e-07	3.93447e-05	6.33786
C12orf57	-3.34151	10.9824	-5.887	3.29023e-05	0.00050352	2.37803
CATG00000055805.1	-3.3395	4.02545	-3.48748	0.00341241	0.0146375	-2.28272
LINC02161	-3.33862	7.57049	-3.42397	0.00388202	0.0161567	-2.4098
AC005307.1	-3.33791	8.69822	-2.41769	0.0291559	0.0779143	-4.35505
AC105227.1	3.33604	12.3538	4.01864	0.00116629	0.00645801	-1.21689
Z68323.1	3.33563	6.64613	10.0808	5.59748e-08	8.8148e-06	8.78343
AC087386.1	3.33542	6.65901	5.85481	3.4858e-05	0.000522882	2.31959
AL136454.1	-3.33508	8.5988	-5.76896	4.06902e-05	0.000576175	2.16302
NAAA	-3.33303	9.28445	-6.02077	2.59223e-05	0.000425101	2.61937
CATG00000087082.1	3.32985	12.0028	7.40944	2.52134e-06	8.89125e-05	4.97541
CS	-3.32904	10.5119	-9.16509	1.88675e-07	1.76191e-05	7.57695
AC055811.1	-3.32863	9.60846	-6.02184	2.58732e-05	0.000424814	2.62129
GFOD1-AS1	-3.32682	8.74137	-2.07715	0.0558175	0.12926	-4.95514
AL357992.1	3.3268	8.54911	8.05533	9.30326e-07	4.88301e-05	5.97941
MAVS	-3.32398	4.77274	-7.44633	2.37839e-06	8.59056e-05	5.03428
G058579	3.32213	5.08404	5.81616	3.7368e-05	0.000547918	2.24921
LINC02182	-3.32152	4.14997	-7.5164	2.12978e-06	8.05614e-05	5.14561
XLOC_006661	3.32079	11.4532	6.52593	1.07724e-05	0.000234171	3.50807
AC005253.1	-3.31862	6.67661	-6.75577	7.30872e-06	0.00018021	3.90043
CATG00000039995.1	-3.31796	11.7203	-9.27873	1.61496e-07	1.6454e-05	7.73194
CATG00000044556.1	3.31735	11.0925	5.93616	3.01333e-05	0.000474022	2.46701
AC034236.3	-3.31715	6.32335	-3.39724	0.00409858	0.0168716	-2.46323
G053003	-3.3165	4.0699	-13.6646	9.77031e-10	7.36963e-07	12.7074
AC011603.3	3.31556	11.1506	9.33532	1.49535e-07	1.56534e-05	7.80856
AL356356.1	3.31428	8.17219	3.09831	0.00751468	0.0269902	-3.05674
G071880	-3.31291	8.32177	-3.27832	0.00521759	0.020358	-2.70029
AL080312.2	3.3128	13.0224	6.03556	2.52518e-05	0.000417387	2.64589
XLOC_000447	-3.31229	9.81614	-4.97016	0.00017994	0.00161671	0.660276
AC106795.3	3.31007	8.54463	21.6317	1.59045e-12	1.30605e-08	18.4255
OR5H1	3.30849	10.9134	5.45828	7.18218e-05	0.000844971	1.58816
CTSW	-3.30629	7.33345	-8.21495	7.33013e-07	4.21779e-05	6.21888
AGPAT4-IT1	-3.30614	6.59441	-6.25473	1.7185e-05	0.000320158	3.03544
BIG-lncRNA-1683	3.30601	7.01065	6.23891	1.76653e-05	0.000326392	3.00754
GJD3	3.30177	11.0959	7.97904	1.04376e-06	5.24606e-05	5.86375
SH2D4A	-3.30126	6.93647	-8.2195	7.28075e-07	4.20282e-05	6.22567
RPL13	-3.29944	7.56637	-8.26906	6.76577e-07	4.02214e-05	6.29931
LINC01944	3.29649	8.38585	8.56989	4.36166e-07	3.05054e-05	6.73952
SNRNP200	-3.29617	7.0702	-7.60947	1.84111e-06	7.32911e-05	5.29242
BIG-lncRNA-582	3.29222	13.9593	13.317	1.3879e-09	9.01614e-07	12.3744
XLOC_l2_013861	3.29103	5.51611	5.19021	0.000118487	0.00119888	1.08213
CATG00000114155.1	-3.28955	7.73046	-7.649	1.73123e-06	7.02268e-05	5.35442
XLOC_009382	3.28914	10.3347	6.4542	1.21769e-05	0.000253279	3.38407
AL583785.1	3.28572	12.4006	4.09909	0.000992574	0.00572159	-1.05579
G064037	3.28373	7.10625	5.97609	2.80635e-05	0.000447976	2.53904
XLOC_013873	-3.28126	6.58476	-3.0309	0.00861171	0.0299375	-3.18924
LINC02029	3.27684	14.4223	3.8908	0.00150833	0.00788721	-1.4733
CD3D	-3.2766	12.2645	-4.60059	0.000367772	0.00272931	-0.0599834
NPIPB11	-3.27597	9.73155	-6.36471	1.42025e-05	0.000280571	3.22835
AC129492.4	-3.27224	9.42279	-4.33797	0.000616757	0.00401386	-0.579339
AL354864.1	3.27153	12.8135	3.31525	0.00484082	0.0192226	-2.62678
LYPLA2P2	3.2697	7.86264	6.29067	1.61441e-05	0.000306499	3.09868
TIMP4	3.26868	4.76819	3.16514	0.00656366	0.0242507	-2.92481
CATG00000116243.1	3.26762	5.34594	5.52564	6.3427e-05	0.000777853	1.71388
GSE61474_XLOC_016705	-3.2664	6.78369	-2.93219	0.0105082	0.0350227	-3.3821
SLC18B1	-3.26487	7.23403	-4.62287	0.000352106	0.00264236	-0.0161876
AC106028.2	3.26251	12.4644	3.14631	0.00681884	0.0250128	-2.96203
G049958	3.25865	7.94613	13.3587	1.33005e-09	8.8588e-07	12.4149
LMF2	-3.25823	7.4505	-4.72016	0.000291337	0.00230391	0.174523
RCAN3AS	-3.25599	5.56703	-6.01732	2.60817e-05	0.000426302	2.61316
EPPK1	3.25469	7.94426	4.66233	0.000326023	0.00249665	0.0612684
DHX32	3.25468	6.80934	4.41492	0.00052968	0.00358464	-0.426609
ARHGAP5-AS1	3.25459	10.8806	5.11372	0.000136912	0.00133093	0.936138
CCDC148	3.25448	11.1133	6.62284	9.13904e-06	0.000210076	3.67441
MIF-AS1	-3.25182	9.41956	-6.16426	2.01276e-05	0.000355058	2.87546
APOC2	-3.24875	7.26575	-2.04134	0.0596604	0.136169	-5.01553
NDUFB9	-3.24797	8.9491	-5.69347	4.66577e-05	0.000632262	2.02453
PABPC4	-3.24657	9.39941	-4.14436	0.000906664	0.00535163	-0.96527
GNRH2	-3.24606	9.28301	-8.36205	5.90049e-07	3.69907e-05	6.43662
CCT7	3.23795	11.4855	6.10383	2.23832e-05	0.000381774	2.76795
G071932	3.23729	13.5767	5.55208	6.04158e-05	0.0007512	1.76308
AL135999.1	-3.23725	9.8321	-6.04531	2.48196e-05	0.00041189	2.66337
G083059	-3.2366	8.35294	-4.56477	0.000394482	0.00287563	-0.130498
SLC20A1	-3.23502	9.17093	-7.41817	2.48673e-06	8.80899e-05	4.98935
AC113146.1	-3.2349	6.24484	-2.83763	0.0127063	0.0407256	-3.56533
AC089984.1	-3.2346	5.62428	-5.19386	0.000117674	0.00119276	1.08908
AL137145.1	3.23404	8.72975	4.951	0.00018666	0.00165713	0.623282
G070651	-3.23201	4.73786	-6.09201	2.28543e-05	0.00038672	2.74687
FBXO11	3.22924	12.5598	12.3414	3.88193e-09	1.84277e-06	11.3899
PPT2	-3.22898	5.72635	-3.77751	0.00189589	0.00935302	-1.70078
SMDT1	-3.22811	11.2171	-6.6221	9.15038e-06	0.000210226	3.67315
KRT73	-3.22731	6.96643	-6.15953	2.02953e-05	0.000357032	2.86706
S100B	-3.2255	6.86413	-4.9503	0.000186912	0.00165816	0.621918
AC104809.2	-3.22498	4.59356	-9.88578	7.19911e-08	1.01476e-05	8.53443
CATG00000052117.1	-3.22393	6.11292	-4.84239	0.000229975	0.00193275	0.412831
CATG00000057159.1	-3.2221	7.45336	-7.3836	2.62689e-06	9.14902e-05	4.93404
USH1C	-3.22153	5.0651	-4.92697	0.000195456	0.00171309	0.576831
SHLD1	3.2208	11.4936	6.24097	1.76018e-05	0.000325389	3.01118
APBA2	-3.22024	6.08813	-5.56882	5.85877e-05	0.000736653	1.79416
AC048380.1	3.21917	10.4781	6.30181	1.58352e-05	0.000303073	3.11823
ZFYVE28	-3.21678	10.0023	-5.21706	0.000112643	0.00115779	1.13323
G023429	-3.21488	10.0573	-4.40611	0.000538979	0.00362751	-0.44408
AL138689.2	3.21488	6.36997	8.04468	9.45357e-07	4.92768e-05	5.9633
GIF	3.21388	12.0543	5.8176	3.7271e-05	0.00054721	2.25184
G071654	-3.2136	10.0374	-2.99218	0.00931171	0.0318252	-3.26507
ATP13A2	-3.21299	9.16125	-3.75595	0.00198037	0.00966234	-1.74408
G012838	3.21268	14.2105	5.53033	6.28814e-05	0.000772959	1.72262
RPS16	-3.21165	9.71448	-5.55249	6.03704e-05	0.000750928	1.76384
AC067969.1	-3.21152	5.21796	-4.48571	0.000460715	0.00321992	-0.286509
AC008808.1	3.21076	11.5706	5.87689	3.35041e-05	0.000508736	2.35968
VNN1	3.2086	10.4615	3.32481	0.00474783	0.0189558	-2.60775
G006890	3.20482	7.51539	8.11416	8.51774e-07	4.67891e-05	6.06806
AC009088.3	3.20296	11.3243	6.48021	1.16466e-05	0.000246754	3.42912
AK023948	3.20209	9.2926	5.70324	4.58365e-05	0.000624112	2.0425
DDX47	-3.20198	6.63422	-7.28615	3.06849e-06	0.000100616	4.77725
CATG00000063081.1	3.2014	8.34054	7.97865	1.04437e-06	5.24606e-05	5.86316
SATB2	3.20015	14.4911	6.24513	1.74747e-05	0.000323806	3.01852
XLOC_007559	-3.19948	4.72017	-7.78266	1.40813e-06	6.28664e-05	5.56246
PTGDS	-3.19865	11.8679	-4.21504	0.000787398	0.00482097	-0.824123
LLCFC1	3.1985	7.00137	3.86046	0.00160347	0.00825949	-1.5342
TNFRSF10C	3.19814	7.34694	4.1047	0.000981505	0.00567458	-1.04458
ANAPC11	-3.19684	4.47415	-9.19068	1.82159e-07	1.73725e-05	7.61199
EPHB6	-3.19659	8.53708	-5.952	2.92939e-05	0.000463164	2.4956
CATG00000059849.1	-3.19374	11.2543	-5.38965	8.15685e-05	0.000922125	1.45948
BIG-lncRNA-1227	3.19084	6.87213	5.64602	5.08691e-05	0.000668864	1.93709
OR1M1	3.19043	7.84851	7.36555	2.70332e-06	9.28534e-05	4.90511
AL390067.1	3.19034	11.6269	5.91159	3.14858e-05	0.000488224	2.42257
MEF2C-AS2	3.18916	8.45973	6.40726	1.31985e-05	0.000267484	3.30255
AC022188.1	-3.18884	8.36445	-2.1679	0.0470764	0.113207	-4.79962
CATG00000114769.1	3.18852	10.0577	5.24528	0.000106825	0.00111538	1.18681
KCNJ15	3.18851	6.21408	3.09033	0.00763698	0.0273179	-3.07246
RBM5	3.18746	9.47305	4.5342	0.000418845	0.00300533	-0.190751
HLA-DMA	-3.18707	9.40263	-7.11497	4.04383e-06	0.000121897	4.49859
XLOC_009464	-3.18687	9.3402	-5.6926	4.67315e-05	0.000632647	2.02293
AC092725.1	3.18615	6.52441	5.95225	2.9281e-05	0.000463164	2.49605
XLOC_001120	3.18603	10.8598	12.2824	4.14006e-09	1.87448e-06	11.3279
CATG00000068982.1	3.18553	12.9804	7.72427	1.54068e-06	6.63395e-05	5.47188
ZNF154	-3.18471	4.52312	-5.87121	3.38469e-05	0.000512205	2.34938
PPP1R36	3.18287	7.33168	3.77911	0.00188977	0.0093331	-1.69757
CCL4L2	-3.18264	14.5674	-6.40985	1.31399e-05	0.000267113	3.30705
XLOC_004243	3.18132	6.26152	8.71636	3.53574e-07	2.62829e-05	6.94967
ACSBG1	3.1794	7.42159	8.34965	6.00874e-07	3.74078e-05	6.41839
BACH2	-3.17703	4.23084	-8.04462	9.45432e-07	4.92768e-05	5.96322
EXO5	3.17502	11.0304	5.56212	5.93122e-05	0.000742629	1.78173
G014728	3.17496	12.4822	7.3934	2.58632e-06	9.04285e-05	4.94974
AC105046.1	3.17484	8.20159	5.70643	4.55723e-05	0.000622025	2.04835
AC096558.2	3.17471	12.6011	6.65852	8.60484e-06	0.000201622	3.73533
HOXA10-AS	3.17308	7.70422	7.40211	2.55084e-06	8.9537e-05	4.96368
LINC00926	-3.17304	10.483	-5.0431	0.000156561	0.00146707	0.800732
G068716	3.17244	6.54146	9.2184	1.75366e-07	1.70512e-05	7.64986
CATG00000112846.1	-3.17235	8.17462	-3.35408	0.0044739	0.0180812	-2.54938
LINC00565	-3.17164	7.1088	-4.01137	0.00118343	0.00653037	-1.23145
CATG00000056217.1	-3.17081	9.52867	-5.39352	8.09838e-05	0.000918527	1.46675
PIWIL4	3.16993	8.83351	5.52882	6.30569e-05	0.000774585	1.7198
AL513304.1	-3.16949	6.68843	-4.16911	0.000862926	0.00516362	-0.915807
GSE61474_XLOC_060526	3.16836	5.8624	7.85009	1.26985e-06	5.88621e-05	5.66651
G030861	3.16734	9.61378	7.82988	1.30972e-06	5.98441e-05	5.63539
CATG00000047188.1	3.16725	5.1635	7.42106	2.47539e-06	8.80899e-05	4.99396
IDH3B	-3.1672	10.3944	-7.55982	1.98959e-06	7.71353e-05	5.21425
AL162258.1	-3.16654	3.83603	-20.704	2.96521e-12	1.66141e-08	17.9085
AL158151.1	3.16587	7.83586	5.98996	2.73799e-05	0.0004402	2.56399
GOLGA8N	3.16366	8.07533	9.33223	1.50164e-07	1.56534e-05	7.80438
SIGLEC14	3.16238	11.1737	5.20884	0.0001144	0.00116941	1.11759
MYOD1	3.16192	8.88007	6.63947	8.88582e-06	0.000205839	3.70283
G074248	-3.16181	3.65935	-6.17751	1.96658e-05	0.000350219	2.89896
ZNRF1	-3.16038	6.54823	-3.46471	0.00357387	0.0151726	-2.32831
AC007298.1	3.16029	5.56404	2.94259	0.0102905	0.0344276	-3.36185
AL353622.2	3.16022	10.1446	7.35687	2.74092e-06	9.35002e-05	4.89117
RGS10	-3.16008	6.34367	-5.8602	3.45224e-05	0.000519446	2.32938
AC083973.1	-3.15922	11.3232	-6.68151	8.27821e-06	0.00019685	3.77447
AL929601.2	3.15811	5.52511	4.88239	0.000212927	0.00182421	0.490483
AC093117.1	-3.15327	5.37277	-3.15877	0.00664884	0.0245088	-2.9374
MYL5	-3.15282	6.00912	-7.02642	4.67153e-06	0.000133459	4.35283
CATG00000089879.1	3.15269	5.93775	5.33942	8.95675e-05	0.00098329	1.3649
MRPS15	-3.15137	9.84345	-6.0645	2.39917e-05	0.00040114	2.69771
BTC	-3.15119	7.77584	-4.82858	0.000236184	0.0019744	0.385974
CATG00000061038.1	3.15081	12.3909	3.18464	0.00630931	0.023491	-2.88621
ELANE	3.15079	8.60791	9.04628	2.22326e-07	1.95787e-05	7.41326
G027007	3.15051	6.42689	4.18119	0.000842371	0.00507438	-0.891681
AC068057.1	3.14848	6.02297	10.9729	1.85346e-08	4.74739e-06	9.87107
CXADRP3	3.1481	10.1446	4.99463	0.000171719	0.00156319	0.707461
G2E3-AS1	3.14737	11.3727	6.19369	1.91167e-05	0.000344409	2.92762
LRRC61	-3.14377	6.75421	-8.94999	2.54245e-07	2.12618e-05	7.27933
CHST1	3.14202	9.85954	8.83412	2.99193e-07	2.33858e-05	7.11668
CATG00000032748.1	-3.14044	6.49379	-5.00138	0.000169522	0.0015487	0.72046
CD247	-3.14041	8.97841	-5.27362	0.000101294	0.00107465	1.24054
TRIM5	3.14003	6.47398	6.32588	1.51884e-05	0.00029383	3.16044
PYHIN1	-3.13968	10.0905	-3.93132	0.00139008	0.00740629	-1.39197
MALINC1	-3.13847	9.47315	-5.04452	0.000156141	0.00146478	0.803448
G015350	-3.13847	6.62553	-4.64062	0.00034012	0.00257646	0.0186653
AL590560.1	3.13807	7.63117	7.41991	2.47987e-06	8.80899e-05	4.99214
ATP5MF-PTCD1	-3.13238	10.6393	-6.11463	2.19613e-05	0.000377788	2.78721
CATG00000072770.1	3.13064	11.8232	7.77639	1.42177e-06	6.32198e-05	5.55276
AC004832.3	-3.12686	4.32312	-10.3974	3.74927e-08	7.12107e-06	9.17896
AC010551.2	-3.12622	10.3069	-6.00507	2.6655e-05	0.000432579	2.59116
AL078604.2	3.12391	7.31885	3.80428	0.00179604	0.0089838	-1.64701
LINC02015	-3.12238	6.17245	-4.09301	0.00100474	0.00577687	-1.06797
LONRF1	3.12164	4.98594	9.80465	8.00241e-08	1.07075e-05	8.42962
TNKS2	-3.12149	11.7485	-5.5703	5.84287e-05	0.00073547	1.79691
LINC00486	-3.12098	8.75595	-4.78951	0.0002547	0.00208943	0.309911
GSK3B	-3.12057	4.48281	-7.09521	4.1758e-06	0.000123958	4.46615
CPLX4	-3.11744	5.51657	-4.03852	0.00112067	0.00626827	-1.17706
LOC101927357	3.11667	11.4935	6.01414	2.62293e-05	0.000427683	2.60745
AL354719.2	3.11555	7.12736	4.42698	0.000517221	0.00352125	-0.40271
KIAA0825	3.11243	5.24414	4.44472	0.00049944	0.00342569	-0.367581
AC018814.1	-3.11184	6.27146	-3.33368	0.00466308	0.018689	-2.59006
LINC00993	-3.11147	8.51843	-5.03243	0.000159775	0.00148955	0.780222
MOXD1	3.10735	10.4239	5.24923	0.000106036	0.00110999	1.1943
HGC6.3	-3.10726	3.82741	-9.10976	2.03621e-07	1.85134e-05	7.50094
XLOC_006249	3.10655	6.17045	4.73221	0.000284602	0.00226604	0.198078
G007628	3.10535	6.4527	5.22466	0.000111044	0.0011482	1.14767
CATG00000056923.1	3.10523	7.81625	7.66304	1.6939e-06	6.91322e-05	5.37638
XLOC_010610	3.10512	13.796	4.74462	0.000277832	0.00223102	0.222329
MACROD2-AS1	3.10505	4.80426	16.6937	6.15022e-11	1.62163e-07	15.2662
COMMD3	3.10396	4.94106	8.47302	5.01817e-07	3.36225e-05	6.59903
NPTXR	3.10237	10.3991	5.47271	6.99305e-05	0.000829689	1.61515
POFUT1	3.09972	10.6271	5.08893	0.000143501	0.00137795	0.888675
LINC00345	3.09791	11.7984	7.09332	4.18861e-06	0.000124108	4.46306
RNF135	3.09503	6.42742	9.03784	2.24945e-07	1.96549e-05	7.40157
G042554	3.09455	11.7132	3.61094	0.00265631	0.0120855	-2.03522
CDKN2B	3.09214	5.18194	6.42045	1.29028e-05	0.00026433	3.32548
SLC7A2	-3.09203	5.32124	-6.74929	7.38838e-06	0.000181865	3.88947
AC002454.1	-3.09171	11.9992	-6.99817	4.89268e-06	0.000137773	4.3061
KLK14	-3.08888	5.75273	-4.10698	0.00097702	0.00565673	-1.04
AL450384.1	3.08805	12.6185	6.48941	1.14649e-05	0.00024425	3.44503
CATG00000094350.1	-3.08564	4.33839	-8.15817	7.97594e-07	4.48861e-05	6.13409
LINC01347	3.0856	6.10146	4.29501	0.000671609	0.00428225	-0.664769
ZDHHC8	-3.084	9.34215	-6.10293	2.24186e-05	0.000382064	2.76635
CATG00000087066.1	3.08334	6.96837	6.70622	7.94147e-06	0.000192234	3.81647
RPSA	-3.0833	11.9004	-7.11904	4.01722e-06	0.000121258	4.50526
Z98884.1	-3.0808	3.86907	-5.3738	8.40096e-05	0.000940706	1.42966
NDUFA7	-3.08048	8.86181	-5.1623	0.000124893	0.00124487	1.02894
CATG00000024467.1	3.07852	8.03256	11.7401	7.57481e-09	2.90199e-06	10.7435
YY1	-3.07572	11.0074	-7.80812	1.35413e-06	6.12566e-05	5.60183
TMEM106B	-3.07303	3.80704	-15.4059	1.87798e-10	3.50744e-07	14.2481
AC104964.1	-3.07037	4.58745	-4.03061	0.00113861	0.0063455	-1.19291
AL139023.1	3.06965	7.32958	5.88959	3.275e-05	0.000501771	2.38272
SLED1	3.06892	9.57762	7.5853	1.91186e-06	7.5107e-05	5.25442
RSL1D1	-3.06798	11.177	-6.61336	9.2867e-06	0.000211854	3.6582
AL669918.1	-3.06654	7.35782	-6.32838	1.51227e-05	0.000293185	3.16482
LELP1	3.06564	8.15532	5.70847	4.5403e-05	0.000620194	2.05211
XLOC_011747	3.06516	11.5826	5.55007	6.06398e-05	0.000753777	1.75933
CNNM3	-3.06348	3.72655	-9.83363	7.70508e-08	1.05614e-05	8.46714
ZNF251	3.06212	14.1383	6.11072	2.2113e-05	0.000379477	2.78024
ZDHHC9	3.06094	7.84336	7.60289	1.86009e-06	7.37846e-05	5.28208
RCHY1	-3.05926	5.83862	-3.62936	0.00255896	0.0117511	-1.99826
CATG00000107414.1	-3.05334	13.3669	-3.78219	0.00187804	0.00929256	-1.69138
AC092620.3	3.05295	6.29799	5.26177	0.000103569	0.00109242	1.2181
G064714	-3.0528	8.01509	-2.43318	0.0282906	0.0761071	-4.32679
AC010976.1	3.051	11.372	6.03101	2.54562e-05	0.000419555	2.63773
G003293	-3.05048	9.35278	-3.33178	0.00468113	0.0187446	-2.59386
AIFM3	-3.05021	4.58658	-7.87545	1.22161e-06	5.77003e-05	5.70547
AL512413.1	3.04888	4.8986	3.78193	0.00187903	0.00929644	-1.6919
G034870	3.04778	6.21432	6.74838	7.39963e-06	0.000182042	3.88793
AP000355.1	3.04666	8.13187	2.97584	0.00962374	0.0326576	-3.29701
TGS1	-3.0461	7.84559	-6.92264	5.53977e-06	0.000150171	4.18058
PCDHB2	3.04594	5.95287	10.9101	1.99861e-08	5.00479e-06	9.7972
G007089	-3.04579	3.95333	-4.05632	0.00108137	0.00609857	-1.14141
AGPAT3	-3.04502	11.2344	-5.16074	0.00012526	0.00124715	1.02597
KRTAP5-11	3.04374	7.71339	7.80046	1.37015e-06	6.1724e-05	5.58999
G040574	3.04328	11.1595	7.02158	4.70865e-06	0.000134007	4.34483
LINC00163	3.04272	5.07063	5.05091	0.000154254	0.00145227	0.815724
CD52	-3.0422	11.4642	-3.89415	0.00149817	0.0078506	-1.46657
CCDC88C	-3.04141	9.23039	-5.96012	2.88733e-05	0.000458455	2.51024
G087670	-3.04106	7.29201	-4.67071	0.000320743	0.0024707	0.0777024
TAS2R41	3.04094	10.6384	5.22871	0.000110203	0.0011416	1.15536
G073832	3.04029	4.87753	4.92693	0.000195471	0.00171309	0.576754
AC016559.1	-3.03958	5.48235	-4.08568	0.00101959	0.0058368	-1.08263
AC068389.1	3.03878	13.9723	4.63327	0.000345032	0.00260193	0.00423586
ABCB7	3.03857	10.7211	6.70084	8.01351e-06	0.000193429	3.80734
RPS18	-3.03853	8.00871	-8.89856	2.73246e-07	2.20684e-05	7.20734
CATG00000038258.1	3.03853	6.9607	10.5872	2.96211e-08	6.14692e-06	9.41095
ATP5PO	-3.03552	11.4424	-6.29781	1.59454e-05	0.000304267	3.11121
NEURL1B	-3.0347	4.3258	-5.82173	3.69949e-05	0.000543869	2.25937
RPL3L	3.03349	8.31438	6.59239	9.6222e-06	0.000216845	3.6223
FXR2	-3.0326	5.2413	-4.86555	0.000219941	0.00186695	0.457805
OR56A1	-3.03142	5.14644	-3.66678	0.00237211	0.0110792	-1.92315
DEFB118	-3.0293	11.2613	-5.21599	0.000112872	0.00115907	1.13118
G020275	-3.02928	4.36693	-6.34579	1.46741e-05	0.000286477	3.1953
GUCA2B	-3.02892	7.06846	-4.12715	0.000938396	0.00549193	-0.999675
LTA4H	3.02669	9.10863	6.56415	1.00945e-05	0.000223444	3.57383
C2orf73	3.02612	5.12241	7.95397	1.08414e-06	5.34604e-05	5.82557
RPL13A	-3.02583	9.85826	-6.68198	8.27159e-06	0.00019685	3.77528
ATIC	-3.02556	7.33609	-6.2365	1.77395e-05	0.000327225	3.0033
LINC01127	3.02493	4.93626	3.0309	0.00861176	0.0299375	-3.18925
PCGF2	-3.0238	6.98742	-3.20845	0.00601198	0.0226531	-2.83903
XLOC_007191	-3.02352	4.73679	-5.75545	4.16969e-05	0.000586167	2.13828
SLC25A1	-3.02336	11.7995	-7.32162	2.89936e-06	9.71308e-05	4.83447
DNPEP	-3.02029	4.08186	-9.82165	7.82653e-08	1.05765e-05	8.45164
AL096803.3	3.01836	6.81759	5.2273	0.000110494	0.0011441	1.15269
SPIRE2	-3.01795	5.25763	-4.56056	0.000397747	0.00289347	-0.138787
COPZ2	-3.01732	10.2481	-3.56292	0.00292802	0.0130217	-2.13154
AC011442.1	-3.01675	5.36516	-11.4014	1.11758e-08	3.47877e-06	10.3653
FHOD1	-3.01536	8.21384	-6.13965	2.10163e-05	0.000366123	2.83173
LYZ	-3.01527	13.5321	-5.86508	3.42212e-05	0.000515953	2.33825
RASAL3	-3.01465	9.61298	-5.69329	4.6673e-05	0.000632262	2.0242
SERPINB10	3.01328	11.3768	4.15518	0.000887273	0.00526979	-0.943644
SNRK-AS1	-3.01256	7.64993	-4.07148	0.001049	0.00595801	-1.11105
ZNF81	-3.01232	4.34988	-8.87032	2.84313e-07	2.27572e-05	7.16767
G016243	3.01207	5.01591	4.02072	0.00116143	0.00643669	-1.21272
TBC1D30	-3.01009	5.58461	-4.9572	0.000184458	0.00164376	0.635256
PGP	3.00987	8.10458	2.47987	0.0258262	0.0708814	-4.24109
ARG1	3.00973	6.9432	2.82929	0.0129205	0.0412912	-3.58141
RELA	-3.00908	10.5558	-6.40823	1.31767e-05	0.000267375	3.30422
ADGRA1	-3.00808	10.0166	-5.21194	0.000113735	0.00116447	1.12348
MRPL41	-3.00751	12.1782	-5.03735	0.000158287	0.00147691	0.789667
AC008738.3	-3.0072	4.04862	-5.07961	0.000146064	0.00139688	0.8708
HIBCH	3.00624	14.0597	5.93361	3.02707e-05	0.000474923	2.4624
XLOC_003243	3.00588	4.81082	12.1228	4.93386e-09	2.10624e-06	11.1586
AC011322.1	-3.00562	12.5255	-4.63366	0.000344769	0.00260167	0.0050013
AL157937.1	3.00291	6.97392	2.69978	0.0167334	0.05045	-3.82933
C1orf35	-3.00181	11.3666	-6.54525	1.0424e-05	0.000228929	3.54133
AC010491.1	3.00154	6.72017	9.29028	1.58975e-07	1.63813e-05	7.74761
PLIN2	-3.00091	10.6466	-5.76842	4.07295e-05	0.000576175	2.16204
KLK11	-3.00078	10.0386	-3.91461	0.00143768	0.00760113	-1.42552
CATG00000108425.1	2.99984	7.93682	7.12235	3.99564e-06	0.000120769	4.5107
MIDN	-2.9974	13.8315	-11.7189	7.75886e-09	2.92255e-06	10.7202
AC073094.1	2.99718	8.15571	6.24124	1.75937e-05	0.000325389	3.01165
BIRC8	2.99573	6.8472	6.42095	1.28917e-05	0.000264225	3.32634
AC007919.2	2.99299	12.7491	4.3993	0.000546273	0.00366175	-0.457573
TAP2	-2.99254	8.27466	-5.25506	0.000104881	0.00110133	1.20537
FARSA	2.99198	12.619	12.3301	3.9301e-09	1.84277e-06	11.3781
ILF3	-2.99179	13.2553	-5.77121	4.05246e-05	0.000574678	2.16714
STX1A	2.99072	9.81813	5.18515	0.000119621	0.00120788	1.0725
KLF8	-2.99018	4.78734	-6.39058	1.35831e-05	0.000272172	3.27348
XLOC_007585	-2.98998	5.22448	-5.53753	6.20534e-05	0.000764984	1.73603
PCSK4	2.98854	7.30957	6.7019	7.99924e-06	0.000193366	3.80914
CATG00000052789.1	2.98688	8.60206	7.85509	1.26019e-06	5.85009e-05	5.67419
PDE8B	2.98664	14.3619	6.68188	8.27298e-06	0.00019685	3.77511
XLOC_008445	2.98659	5.16229	3.55207	0.00299319	0.0132471	-2.1533
CXCR4	-2.98538	11.5513	-5.42029	7.70574e-05	0.000887239	1.51701
GADD45GIP1	-2.98396	4.19522	-8.90684	2.70087e-07	2.19928e-05	7.21896
G075510	-2.98365	4.24369	-6.20088	1.88778e-05	0.000341201	2.94035
ADAMTS6	2.98285	7.28719	5.16793	0.000123573	0.00123639	1.03967
RXYLT1	2.98282	11.6495	8.30178	6.44696e-07	3.92039e-05	6.34776
AC005828.4	-2.97984	5.85016	-2.65229	0.0183884	0.05436	-3.91929
G029518	2.97978	4.8658	5.27735	0.000100588	0.0010702	1.24761
LCE1A	-2.97975	11.6292	-8.5715	4.35157e-07	3.05054e-05	6.74184
FXYD6	2.97844	10.476	7.44442	2.38557e-06	8.6019e-05	5.03124
LINC02516	2.97734	12.3793	6.10954	2.21592e-05	0.000379748	2.77813
CATG00000088201.1	2.97711	10.84	12.0405	5.40555e-09	2.23354e-06	11.0704
AL139011.2	-2.97689	7.26254	-4.66877	0.000321956	0.00247706	0.0739032
AC087292.1	2.97661	13.5319	5.14293	0.000129547	0.00127735	0.991979
G041405	2.97642	8.48122	9.2976	1.57399e-07	1.62761e-05	7.75753
RPL10L	2.97622	13.4324	3.75721	0.00197531	0.009644	-1.74154
AL357060.1	-2.97418	8.07561	-4.41131	0.00053347	0.0036045	-0.433767
CFD	-2.97323	9.62336	-8.73664	3.43512e-07	2.57916e-05	6.97855
AC140479.5	2.9729	12.8412	6.68499	8.22986e-06	0.00019685	3.78039
DUS1L	-2.97113	9.87264	-10.8398	2.17576e-08	5.24334e-06	9.71395
MCUB	-2.97085	11.7736	-5.26598	0.000102754	0.00108655	1.22608
SYN2	2.96996	6.78993	4.05292	0.00108876	0.00613331	-1.14821
CNTN3	-2.96961	8.22282	-2.21985	0.0426614	0.104735	-4.70905
MVD	-2.96961	9.7098	-9.64562	9.86563e-08	1.21488e-05	8.22199
AC020934.2	2.96922	12.8431	4.4866	0.000459906	0.00321746	-0.284743
MMP2-AS1	-2.96907	3.71296	-6.61188	9.30993e-06	0.000211939	3.65567
DUT	-2.96879	6.02989	-3.24064	0.00563213	0.0215295	-2.77518
CATG00000050442.1	2.96878	9.69059	10.341	4.02421e-08	7.3625e-06	9.10921
CATG00000049364.1	-2.96823	10.2507	-6.3326	1.50127e-05	0.000291438	3.17221
SNCA	-2.96741	4.48708	-3.94308	0.00135757	0.00727442	-1.36838
G014917	2.96483	10.7203	4.12198	0.000948147	0.00553671	-1.01001
CATG00000101072.1	-2.96154	3.72098	-5.62331	5.30231e-05	0.000689163	1.89513
CATG00000010950.1	-2.96108	8.55462	-4.73361	0.000283829	0.00226256	0.200817
AC015989.2	2.96107	6.94952	4.08526	0.00102046	0.005841	-1.08348
CATG00000107322.1	2.95931	11.521	8.15939	7.96152e-07	4.48861e-05	6.1359
ATF4	-2.9592	8.4314	-7.4044	2.54159e-06	8.93522e-05	4.96734
FCGR1A	2.9591	11.8215	5.26231	0.000103464	0.00109224	1.21912
POPDC2	-2.9579	4.71707	-6.46402	1.19738e-05	0.000250801	3.40109
NME3	-2.95741	12.6808	-6.69163	8.13844e-06	0.000195497	3.79169
RAVER1	2.95614	5.63329	7.65643	1.71136e-06	6.96097e-05	5.36605
XLOC_012366	-2.95603	4.09556	-5.68488	4.73924e-05	0.000638728	2.00872
H2AFX	2.95595	14.8009	7.23455	3.33335e-06	0.00010615	4.69368
EDF1	-2.95586	11.2097	-8.28358	6.62227e-07	3.98974e-05	6.32083
ETV3L	2.95504	10.7824	5.46773	7.05777e-05	0.000834276	1.60583
AL158825.2	-2.95452	4.80395	-9.07942	2.12345e-07	1.89983e-05	7.45909
AL589739.1	2.95226	13.5741	6.28216	1.63844e-05	0.000309853	3.08372
IL16	-2.95214	9.91294	-7.46409	2.31261e-06	8.44989e-05	5.06257
TMEM191C	-2.95099	5.05593	-7.72435	1.54049e-06	6.63395e-05	5.472
UBR7	-2.95044	7.5143	-4.59176	0.00037418	0.00276367	-0.0773579
G025644	2.94869	4.98123	5.80795	3.79244e-05	0.000553361	2.23425
HDAC4	2.94848	11.3963	8.58426	4.27227e-07	3.0156e-05	6.76026
G080928	2.94708	5.11519	3.20974	0.00599625	0.0226185	-2.83647
G072737	-2.94702	6.23255	-2.42704	0.0286308	0.0767919	-4.338
KHK	-2.94701	5.60344	-3.59877	0.0027227	0.0123225	-2.05964
AC022511.1	2.94693	6.5522	5.36948	8.46871e-05	0.000944501	1.42154
CATG00000052478.1	2.94673	13.153	9.12754	1.98687e-07	1.82499e-05	7.5254
AC011477.2	2.94539	8.23882	2.2231	0.0423988	0.104262	-4.70336
PCARE	2.94362	13.6945	6.64247	8.84101e-06	0.000204907	3.70794
PHF21B	-2.94327	10.4765	-6.7766	7.05884e-06	0.000176565	3.93561
LINC02521	2.94288	10.7106	5.57271	5.81711e-05	0.000733463	1.80138
HTR7	2.94229	5.37053	4.42572	0.000518512	0.00352522	-0.405213
AL356387.1	-2.94216	3.80904	-5.38843	8.17532e-05	0.00092398	1.45719
CATG00000039556.1	-2.94208	8.51607	-3.62558	0.00257862	0.0118225	-2.00583
AC067817.1	-2.94194	8.47153	-6.68562	8.22118e-06	0.00019685	3.78146
AL158198.1	2.94164	10.8881	2.72688	0.0158547	0.0484305	-3.77775
EXOSC2	-2.94096	3.55547	-14.5953	3.96058e-10	5.37966e-07	13.556
EIF4G1	-2.94024	10.4589	-6.13987	2.1008e-05	0.000366123	2.83213
CYP11B1	2.93806	7.40706	11.1891	1.43317e-08	4.1755e-06	10.1226
HYAL2	2.93647	14.2426	5.09863	0.000140886	0.00135925	0.907242
CRY1	-2.9323	8.24295	-7.37363	2.66883e-06	9.21631e-05	4.91806
GCSAML-AS1	2.93096	11.29	6.79538	6.84117e-06	0.000172493	3.96728
MANF	-2.93062	9.60563	-5.01063	0.000166554	0.00153204	0.738284
ZNF256	-2.92941	8.17673	-5.36636	8.51802e-05	0.000946921	1.41567
AC078880.1	-2.92756	5.52506	-4.54699	0.000408471	0.00295024	-0.165538
SRD5A3	-2.92666	5.68666	-7.45717	2.33799e-06	8.50635e-05	5.05156
ROM1	2.92583	10.8875	6.98303	5.01578e-06	0.000140199	4.28099
AL358394.2	-2.92579	4.93135	-4.04667	0.00110251	0.00619179	-1.16074
PTPRS	-2.92502	7.85048	-2.71013	0.0163923	0.0496432	-3.80964
TRIM3	-2.9247	5.56512	-4.79532	0.000251853	0.00207139	0.321235
MYO1G	-2.92411	8.6153	-8.26128	6.84402e-07	4.04412e-05	6.28777
AC109811.1	-2.92295	3.99221	-2.86704	0.0119785	0.0388062	-3.50851
AL161757.2	-2.92229	4.65171	-3.59827	0.00272546	0.0123325	-2.06065
EEF2	-2.92124	12.7112	-6.55947	1.0175e-05	0.000224894	3.56578
LPXN	-2.92118	5.47711	-4.67589	0.000317528	0.00245098	0.0878455
IQCE	2.91964	9.86121	5.29239	9.77937e-05	0.00104715	1.27608
AL161785.3	2.91944	10.8997	14.3421	5.03789e-10	5.70815e-07	13.331
GMEB2	2.91931	6.61568	10.3703	3.87901e-08	7.2447e-06	9.14544
CDR2	-2.91919	5.56303	-7.74773	1.48591e-06	6.48368e-05	5.50833
AC108704.1	2.9177	5.09121	2.26438	0.0391885	0.0982157	-4.63061
RGMB	-2.91753	5.05698	-7.27151	3.14135e-06	0.00010182	4.75357
ZNF248	2.91746	9.28062	3.43721	0.0037791	0.0158462	-2.38334
KCNQ5-IT1	2.9171	6.90234	6.20715	1.86721e-05	0.00033885	2.95144
PPP4C	2.91689	10.3286	9.2206	1.74839e-07	1.70512e-05	7.65286
DLEU2	2.91606	8.35788	10.1054	5.42401e-08	8.65217e-06	8.81454
AL590302.1	-2.91447	5.9658	-2.36892	0.0320491	0.0837893	-4.44358
XLOC_007759	-2.91436	4.44923	-6.6978	8.05457e-06	0.000194002	3.80217
CARD6	2.91386	9.29323	7.56283	1.98025e-06	7.69887e-05	5.21899
USP44	2.91315	4.7704	15.9896	1.12105e-10	2.2841e-07	14.7213
PKIA-AS1	2.91293	14.85	3.95153	0.00133468	0.00718281	-1.35143
DHRS3	-2.91221	5.584	-5.67026	4.86704e-05	0.000649673	1.98179
G089183	-2.91024	4.2756	-10.1238	5.29801e-08	8.65217e-06	8.83777
FAM201A	-2.91023	4.10039	-6.45467	1.21669e-05	0.00025319	3.3849
BHLHB9	2.90897	5.80591	10.9956	1.80357e-08	4.67301e-06	9.89778
TKTL1	-2.90892	5.64688	-8.03811	9.5475e-07	4.9647e-05	5.95337
CAD	-2.90891	4.34162	-6.39315	1.35229e-05	0.000271939	3.27797
CATG00000009015.1	2.90838	10.4167	6.54143	1.04918e-05	0.000230194	3.53476
NABP1	2.90777	6.69538	4.06132	0.00107059	0.00604976	-1.13139
CATG00000088328.1	2.90598	14.7936	4.86838	0.000218743	0.00186076	0.463313
KBTBD7	2.90567	6.33501	3.98351	0.00125157	0.00682568	-1.28731
LINC01389	-2.90537	3.87839	-14.9686	2.79629e-10	4.21526e-07	13.8799
CD164	2.9034	10.4642	3.49184	0.00338234	0.0145415	-2.27399
PANK1	2.90246	11.1255	4.83742	0.000232189	0.00194714	0.40317
FUT9	-2.90216	7.0341	-6.68055	8.29159e-06	0.000196959	3.77284
CATG00000096306.1	2.90069	12.9883	5.02928	0.000160738	0.00149666	0.774158
AP000345.2	2.89989	8.14447	5.32703	9.16618e-05	0.00100016	1.34154
TROAP	2.89977	10.9188	5.79469	3.88425e-05	0.000560553	2.21005
AL451069.2	2.89873	11.1842	6.69827	8.0482e-06	0.000194002	3.80297
LINC01756	-2.89808	4.1153	-3.75584	0.00198079	0.00966266	-1.74429
G078032	2.89806	6.2543	4.79866	0.000250231	0.00205956	0.327749
ADRA1D	2.89724	10.3285	5.87764	3.34587e-05	0.000508391	2.36105
BC042589	2.89668	6.49451	4.73459	0.000283289	0.00226026	0.202734
G050897	2.89614	12.7574	5.76047	4.13194e-05	0.000582135	2.14749
DSTYK	-2.8954	5.8167	-5.58064	5.73313e-05	0.000726758	1.81609
AC005154.4	-2.89527	9.41261	-8.96046	2.5055e-07	2.115e-05	7.29395
HSF4	-2.89487	8.59238	-5.90533	3.18399e-05	0.000492305	2.41125
G010647	2.89347	5.47553	4.5332	0.000419669	0.00300883	-0.192727
NDUFS8	-2.89344	6.29591	-2.99502	0.00925847	0.0316819	-3.25951
G061129	2.89302	9.2689	5.80121	3.83885e-05	0.00055705	2.22194
G001001	2.8919	4.72553	3.91122	0.00144751	0.00763915	-1.43231
GNG4	2.89158	5.30391	7.38303	2.62926e-06	9.15015e-05	4.93313
RPL11	2.89145	6.35039	5.47918	6.91e-05	0.000823979	1.62723
IQGAP3	2.88989	9.24973	4.31729	0.000642568	0.00413472	-0.620452
XLOC_000115	2.88945	5.81299	6.37589	1.39311e-05	0.000277369	3.24788
ABI3	-2.88939	10.2965	-5.11003	0.000137874	0.00133768	0.929064
FP565260.5	2.88938	11.1315	7.15366	3.79797e-06	0.000116326	4.56194
AC002306.1	-2.88927	6.85171	-3.63004	0.00255545	0.0117398	-1.9969
MTRNR2L5	2.88828	13.5164	8.19323	7.57036e-07	4.33931e-05	6.1865
EIF4B	-2.88786	9.7241	-7.10445	4.11355e-06	0.000123252	4.48132
ZBTB17	-2.8873	7.2509	-8.12097	8.43141e-07	4.64287e-05	6.0783
XLOC_007562	-2.88643	6.4222	-7.04101	4.56146e-06	0.000131742	4.37692
DCST2	-2.88558	5.53228	-5.08449	0.000144715	0.00138694	0.880165
BMP7	2.8854	6.42738	3.91434	0.00143845	0.00760259	-1.42605
SSMEM1	2.88518	5.57579	3.74577	0.00202156	0.00980889	-1.76452
AL390816.1	-2.88507	6.56534	-4.12276	0.000946671	0.00553169	-1.00845
SLC41A3	-2.88486	5.22132	-6.68422	8.24047e-06	0.00019685	3.77909
G084493	-2.884	4.57507	-6.16719	2.00248e-05	0.0003538	2.88065
CATG00000074073.1	-2.88388	9.92058	-5.95605	2.90833e-05	0.00046084	2.5029
COA7	2.88384	10.0667	8.67516	3.74988e-07	2.74668e-05	6.89083
OR2M7	2.88288	4.86555	5.3006	9.63027e-05	0.00103642	1.29161
ARL4C	-2.88286	10.6203	-3.78856	0.001854	0.0092	-1.67858
FAM155A-IT1	-2.88272	3.64852	-10.8081	2.26087e-08	5.31008e-06	9.67631
MT-ND3	-2.88254	13.7756	-9.73889	8.72315e-08	1.13008e-05	8.34411
RPS17	-2.88214	12.4617	-4.29278	0.000674594	0.00429883	-0.669215
IRF2BP1	2.88008	11.4207	7.60545	1.85268e-06	7.36212e-05	5.2861
XLOC_003481	-2.87953	6.32157	-5.40889	7.87053e-05	0.000900201	1.49561
DDR2	2.87941	9.12161	2.84591	0.0124972	0.0401589	-3.54935
AC021097.2	-2.87924	4.83774	-6.0299	2.55066e-05	0.000420024	2.63573
AC040904.1	2.87657	8.97677	4.99424	0.000171846	0.00156402	0.706717
KRT6B	2.87557	9.74059	4.72234	0.000290104	0.00229665	0.178793
XLOC_009823	2.87517	6.35437	6.85157	6.23083e-06	0.000162567	4.06175
G070003	-2.87497	8.56236	-1.9631	0.0689123	0.152314	-5.14542
AC008759.3	2.87431	4.83608	2.72937	0.0157761	0.0482328	-3.773
ZNF341	-2.8739	7.29689	-5.83194	3.63208e-05	0.000537663	2.27798
CATSPER1	-2.87329	7.35199	-8.49506	4.86016e-07	3.2809e-05	6.6311
FAM50A	-2.87318	12.3872	-7.17446	3.67237e-06	0.000113603	4.59589
G049454	-2.8723	3.75296	-2.8982	0.0112516	0.0369399	-3.44813
KIR2DL1	2.87073	9.58598	3.83394	0.00169164	0.00858527	-1.58746
AC063965.1	2.8687	6.80862	3.91179	0.00144586	0.00763357	-1.43117
AC018647.1	2.86838	7.22254	4.39742	0.00054831	0.00367102	-0.461309
AC018761.3	2.86814	9.33639	4.78342	0.000257718	0.00210802	0.29804
CATG00000034808.1	-2.86809	8.9294	-2.39221	0.0306354	0.0809091	-4.40141
G039830	-2.86757	6.79757	-4.67528	0.000317903	0.00245225	0.0866551
PPP1R12A	2.86697	6.86035	4.0524	0.00108991	0.00613744	-1.14926
CCL4L1	-2.86649	10.4608	-8.30098	6.45459e-07	3.92039e-05	6.34657
SCRN3	-2.86334	8.26781	-3.62013	0.00260728	0.0119198	-2.01678
CRB3	2.86276	12.9108	4.44547	0.0004987	0.00342219	-0.366093
SNHG12	-2.8621	8.03794	-7.91572	1.14895e-06	5.52579e-05	5.76718
ART1	-2.86204	6.26563	-3.36526	0.00437347	0.0177706	-2.52707
AC091096.1	2.85927	6.89877	4.66542	0.000324066	0.0024853	0.0673287
CA4	2.85912	6.20655	4.20177	0.000808498	0.00491792	-0.8506
AC073941.1	2.85904	5.65965	12.3278	3.93977e-09	1.84277e-06	11.3757
KMT5B	2.8577	6.67355	6.6625	8.54734e-06	0.000200887	3.74211
METTL17	-2.85618	9.76954	-6.02963	2.55187e-05	0.000420071	2.63525
SPDYA	2.85565	13.6811	8.69682	3.63566e-07	2.68919e-05	6.92179
AKIRIN1	-2.85553	10.5868	-7.36903	2.68839e-06	9.26958e-05	4.91069
KRT72	-2.85501	9.41868	-3.7462	0.0020198	0.00980141	-1.76366
G074652	2.85461	11.8499	6.40094	1.33428e-05	0.000269283	3.29154
RASGRP1	-2.85285	8.68288	-4.66737	0.000322837	0.00248117	0.071152
RBBP4	2.85215	12.8322	8.41174	5.48665e-07	3.57462e-05	6.50955
AL606491.1	-2.85118	5.01378	-7.38813	2.60806e-06	9.10236e-05	4.9413
RAD1	2.84962	10.8884	5.85241	3.5009e-05	0.000524129	2.31521
PLA2G4D	2.84956	9.69268	4.37337	0.00057501	0.00380825	-0.509025
ZNF706	2.84935	9.93797	6.76194	7.23372e-06	0.000178746	3.91086
FNBP1	-2.84819	11.1665	-4.34733	0.00060542	0.00395992	-0.56073
CATG00000066043.1	2.84634	13.4627	7.32484	2.88448e-06	9.69219e-05	4.83966
GSE61474_XLOC_014637	2.84575	10.3093	5.49085	6.76262e-05	0.000812893	1.64904
IFT20	-2.84565	9.97874	-7.67147	1.67188e-06	6.87088e-05	5.38956
PLXNC1	2.84166	8.93064	4.8419	0.000230191	0.00193404	0.411882
AC122136.1	2.84148	5.42342	3.44445	0.00372394	0.0156675	-2.36885
AC108134.1	2.84103	5.52298	6.43328	1.26215e-05	0.000260353	3.34778
SCNN1D	-2.84005	7.08646	-4.27219	0.000702766	0.0044334	-0.710219
SYNRG	-2.83972	9.22371	-4.76847	0.000265283	0.00215422	0.268889
GALNT12	-2.83954	5.76628	-5.95151	2.93196e-05	0.000463407	2.49471
AC104809.1	-2.83924	8.94388	-4.64051	0.000340188	0.00257646	0.0184638
G006002	2.8388	5.31338	3.99499	0.00122303	0.00670183	-1.26429
ACTB	2.83542	5.48873	11.4554	1.04973e-08	3.37534e-06	10.4263
LINC01305	-2.83418	7.91261	-6.91186	5.63921e-06	0.000151815	4.16259
USH2A	2.83358	4.66191	8.10438	8.64331e-07	4.69622e-05	6.05336
G045224	2.83315	6.47829	4.58588	0.000378506	0.00278682	-0.0889209
RNF26	-2.83233	9.87934	-6.65251	8.69254e-06	0.000202654	3.72507
AL022328.4	2.83232	7.84304	5.47166	7.0066e-05	0.000830656	1.61319
ZNF462	2.83201	10.598	7.44346	2.3892e-06	8.6019e-05	5.02971
AC020637.1	2.83126	7.27639	3.87577	0.00155473	0.00806496	-1.50347
MAD2L1BP	-2.83085	9.6373	-3.26939	0.00531301	0.0206369	-2.71806
AC020558.2	2.82969	4.4763	8.01241	9.92437e-07	5.10735e-05	5.91445
MAGIX	-2.82781	10.9453	-3.68313	0.00229483	0.0107982	-1.89032
CATG00000083252.1	2.82778	6.63706	6.64312	8.83129e-06	0.000204787	3.70906
XLOC_006247	-2.82579	5.26962	-4.18391	0.000837817	0.0050551	-0.886256
AC084082.1	-2.82571	4.39524	-2.14592	0.0490683	0.117035	-4.8376
ELMO2	2.82493	6.82069	3.05511	0.00820056	0.0288051	-3.14171
AC010536.2	2.82074	13.554	7.96415	1.06754e-06	5.29979e-05	5.84109
ZBTB1	2.82069	9.94791	6.84508	6.29834e-06	0.000163042	4.05086
CATG00000112921.1	2.82026	5.2957	3.97076	0.00128406	0.00696051	-1.31287
HERC1	-2.81832	9.33713	-6.61771	9.21854e-06	0.000211254	3.66565
G050246	-2.81714	3.94149	-4.87637	0.000215408	0.00184054	0.478803
C17orf58	2.81711	7.71263	7.36743	2.69525e-06	9.27258e-05	4.90812
INO80D	2.81704	15.6267	5.95211	2.92881e-05	0.000463164	2.4958
CNTNAP5	2.81654	5.61817	3.23184	0.00573355	0.0218408	-2.79265
LINC00609	2.81626	4.63995	5.26828	0.000102313	0.0010829	1.23042
NUDT8	-2.81545	4.38305	-7.61453	1.82663e-06	7.2974e-05	5.30037
AC012085.2	-2.81519	5.48705	-2.77533	0.0143937	0.0449322	-3.68513
ASB18	-2.81514	3.64265	-14.027	6.83195e-10	6.3799e-07	13.045
SCARB1	2.81497	10.9543	7.00716	4.82118e-06	0.000136516	4.32097
AC002401.2	2.81381	11.0728	2.92822	0.0105925	0.0352255	-3.38983
C1QTNF3	2.813	10.1863	4.97111	0.000179613	0.00161542	0.662108
G019981	-2.81234	5.68449	-2.78056	0.0142439	0.0445764	-3.6751
CATG00000061630.1	-2.81182	6.91494	-4.0607	0.00107192	0.00605439	-1.13263
RTL8A	-2.81105	10.6471	-5.80402	3.81945e-05	0.000555767	2.22707
SLC25A38	-2.80989	9.79035	-5.07343	0.000147789	0.00140857	0.858942
CATG00000038121.1	2.80897	9.85225	2.51277	0.0242142	0.0674274	-4.18032
C15orf45	2.80849	5.04108	11.2507	1.33292e-08	3.95674e-06	10.1934
AL049651.1	2.80841	4.85472	14.2543	5.48065e-10	5.70815e-07	13.252
COX8A	-2.80741	13.175	-5.4566	7.20454e-05	0.000846684	1.58502
CATG00000111174.1	-2.80731	11.0479	-3.21389	0.00594608	0.0224633	-2.82826
GOLGA8B	-2.8064	7.71247	-8.40997	5.5009e-07	3.57658e-05	6.50695
ELK1	2.80578	11.6477	6.48909	1.14711e-05	0.000244267	3.44448
NFKBIB	-2.80575	10.175	-6.34635	1.46601e-05	0.000286328	3.19626
CATG00000039355.1	2.80547	10.2391	4.26153	0.000717809	0.00450442	-0.731442
G051320	2.80502	7.31188	4.18411	0.000837485	0.00505445	-0.885859
G083589	-2.80466	3.59753	-2.30106	0.0365283	0.0929149	-4.56543
UPF3A	-2.80302	8.7316	-6.52909	1.07145e-05	0.000233367	3.51351
CST3	-2.8023	9.12815	-7.1036	4.11921e-06	0.00012334	4.47993
G029883	2.80195	4.96549	7.45359	2.35125e-06	8.54647e-05	5.04586
BOLA2-SMG1P6	-2.8018	10.259	-7.02474	4.68439e-06	0.000133486	4.35005
AC097487.1	2.80155	5.48802	6.96275	5.18568e-06	0.000143572	4.24733
IL23A	-2.8012	8.0743	-9.2348	1.71476e-07	1.69543e-05	7.67221
ARHGAP26-IT1	2.79993	8.688	6.12029	2.1744e-05	0.000375179	2.79728
AC004156.1	2.79975	10.393	7.80356	1.36364e-06	6.16165e-05	5.59479
AC027307.1	-2.79822	3.70573	-9.58918	1.06329e-07	1.26596e-05	8.14762
FCMR	-2.79813	11.3533	-4.55636	0.000401033	0.00291121	-0.14706
ANKRD40CL	2.79674	6.49166	7.05686	4.44496e-06	0.000129126	4.40306
JMY	-2.79626	7.67526	-7.52984	2.08532e-06	7.94158e-05	5.16688
LCMT1-AS1	-2.79592	5.90428	-3.51543	0.00322426	0.0140179	-2.22675
PSMF1	2.79468	11.8567	7.49389	2.20653e-06	8.24213e-05	5.10991
FAM243B	2.79285	11.2481	5.28229	9.96604e-05	0.00106296	1.25697
AC023157.3	2.79188	7.84363	6.49481	1.13597e-05	0.000242934	3.45435
ZCWPW1	2.79149	10.4646	6.28611	1.62724e-05	0.000308282	3.09066
AIRE	-2.79097	5.94427	-3.68014	0.00230874	0.0108534	-1.89631
AC016396.1	-2.79058	5.51386	-3.64926	0.00245782	0.0113904	-1.95832
EPB41L5	-2.78828	6.64637	-3.61916	0.0026124	0.0119352	-2.01872
AC005091.1	-2.78775	3.59096	-2.13864	0.0497457	0.118261	-4.85014
TNNC2	2.78716	6.717	11.4307	1.08025e-08	3.3943e-06	10.3984
FAM49A	-2.78499	9.50407	-6.13641	2.11362e-05	0.000367998	2.82597
LINC00342	-2.78482	10.5888	-3.88177	0.00153604	0.00799203	-1.49143
LINC02390	2.78392	12.1411	7.23623	3.32438e-06	0.000106059	4.6964
CEP78	-2.78315	11.1819	-4.51973	0.000430913	0.0030627	-0.219305
AC002480.1	-2.78299	5.68375	-3.23167	0.00573545	0.0218462	-2.79297
SCAI	-2.78183	4.02316	-8.2609	6.84786e-07	4.04412e-05	6.28721
ALDH18A1	2.78145	8.15454	6.92402	5.52713e-06	0.000150171	4.18288
ZDHHC4	-2.78112	8.81269	-7.69409	1.61428e-06	6.75518e-05	5.42488
BIG-lncRNA-1382	-2.78104	4.45659	-3.7641	0.001948	0.00955123	-1.72772
JADE1	2.78073	8.04995	5.97625	2.80558e-05	0.000447976	2.53931
RP11-495P10.8	-2.78048	4.90423	-7.1666	3.71932e-06	0.000114582	4.58307
AC040162.3	2.77836	11.8924	6.16972	1.99361e-05	0.000353208	2.88514
CATG00000055828.1	2.77649	8.93089	7.49003	2.21999e-06	8.25113e-05	5.10378
AC025253.1	-2.77642	5.76454	-3.79937	0.00181395	0.00905036	-1.65687
MTRNR2L10	-2.77629	4.27207	-7.41785	2.48799e-06	8.80899e-05	4.98884
AC111182.1	-2.77574	7.42254	-7.29667	3.01728e-06	9.96407e-05	4.79424
AC104241.2	2.7749	8.99907	5.46637	7.07542e-05	0.000835605	1.60331
G062322	-2.77454	6.56532	-2.49762	0.0249445	0.0689681	-4.20835
OVCA2	-2.77441	4.74811	-8.25567	6.90102e-07	4.0648e-05	6.27945
CATG00000058714.1	2.77287	13.8377	5.32966	9.12138e-05	0.000996968	1.34649
GNGT2	2.77251	5.23583	6.33538	1.49407e-05	0.00029067	3.17707
NSG2	2.77208	6.06604	5.48078	6.88952e-05	0.000822606	1.63023
AP002026.1	2.77181	7.49067	5.73405	4.33446e-05	0.000599838	2.09906
LAG3	-2.77068	9.44994	-2.80269	0.0136273	0.043013	-3.63261
XLOC_010462	2.77054	13.4507	3.82136	0.00173515	0.00875367	-1.61272
OR51T1	-2.76642	8.58384	-2.48071	0.0257839	0.0708044	-4.23955
BIG-lncRNA-783	2.76407	7.90748	5.1324	0.000132154	0.00129529	0.971858
UBFD1	2.76164	10.4462	2.32352	0.0349843	0.0898107	-4.52528
ZBTB14	2.75914	5.4409	2.83205	0.0128491	0.0411216	-3.57608
COPS3	-2.75877	10.402	-7.30004	3.00107e-06	9.94547e-05	4.79967
DCTN3	-2.75858	10.6379	-10.6799	2.64316e-08	5.8077e-06	9.52293
CASC20	-2.75762	10.0992	-5.7617	4.12278e-05	0.000581497	2.14973
CD1C	-2.7572	8.10883	-7.76039	1.4572e-06	6.40368e-05	5.52797
EIF2D	-2.75704	10.096	-7.41308	2.50687e-06	8.86181e-05	4.98122
RPL23AP87	-2.75668	8.33036	-5.36137	8.59768e-05	0.000952406	1.40626
CATG00000020376.1	2.75653	9.81445	3.75436	0.00198673	0.00968179	-1.74727
XLOC_007374	2.75624	11.097	5.45053	7.28584e-05	0.000852922	1.57367
G077357	-2.75577	5.19713	-6.0254	2.57107e-05	0.00042292	2.62766
CSMD2	-2.75527	6.66813	-3.28486	0.00514878	0.0201387	-2.68728
UGT1A9	2.75481	7.67303	6.29183	1.61118e-05	0.000306144	3.10071
AIF1L	2.75404	9.35725	4.78826	0.000255313	0.00209268	0.307485
AC008397.1	2.75356	6.86361	6.27878	1.6481e-05	0.000310788	3.07777
CHAF1B	-2.75342	4.65564	-8.63671	3.96212e-07	2.86448e-05	6.83572
AL356134.1	-2.75274	5.47766	-8.01731	9.85142e-07	5.08458e-05	5.92186
IFI6	2.75208	9.59614	9.06811	2.15696e-07	1.92587e-05	7.44347
ATP6V0B	-2.75197	10.6785	-4.92718	0.000195376	0.00171309	0.577242
FILNC1	-2.7508	5.50729	-4.73567	0.000282696	0.00225754	0.204847
AL158151.3	-2.74956	10.0821	-4.3886	0.000557948	0.0037222	-0.478799
IDI1	-2.74763	8.0319	-8.06277	9.19994e-07	4.84036e-05	5.99064
CATG00000081948.1	2.74755	7.43818	3.72193	0.00212147	0.0101682	-1.8124
MGMT	-2.74752	8.66095	-10.728	2.49218e-08	5.55769e-06	9.5807
AC078864.1	2.7467	8.52895	4.3342	0.000621385	0.00403374	-0.586836
AC027088.3	2.7466	10.2571	5.74665	4.2366e-05	0.000592147	2.12217
CATG00000072877.1	2.74544	6.4129	4.08909	0.00101265	0.00580966	-1.0758
MRPL21	-2.74495	9.93477	-6.18803	1.93068e-05	0.000346138	2.91761
TMEM140	2.7445	11.5378	6.70145	8.00532e-06	0.000193366	3.80837
AL049597.2	2.74301	9.85456	3.96119	0.00130901	0.00707609	-1.33206
CATG00000013738.1	-2.74251	6.51885	-7.66361	1.69238e-06	6.91322e-05	5.37728
BCL2L12	-2.742	4.47331	-8.39009	5.66305e-07	3.61082e-05	6.47782
CATG00000108281.1	-2.74176	5.05913	-3.22697	0.00579041	0.0219938	-2.80231
MAGEE1	-2.74129	5.64507	-4.40389	0.000541349	0.00363799	-0.448484
FGD1	-2.74076	5.91147	-2.88257	0.0116107	0.0378503	-3.47845
MSH5	-2.74053	3.50067	-11.3306	1.21374e-08	3.70099e-06	10.2848
MAL	-2.74021	6.3945	-7.45156	2.35881e-06	8.54847e-05	5.04262
UQCRC2	-2.73964	11.8938	-5.00625	0.000167954	0.00154112	0.729833
SMPD3	-2.73873	6.96935	-4.90351	0.000204459	0.00176992	0.531411
AC103726.1	2.73824	4.60875	10.7352	2.47054e-08	5.53697e-06	9.58926
MLST8	-2.73793	11.4068	-5.82852	3.65455e-05	0.000539742	2.27174
JMJD8	-2.73733	11.3565	-4.91204	0.000201138	0.00174894	0.547928
CATG00000029374.1	-2.73729	8.64792	-3.52393	0.00316909	0.013829	-2.20971
LINC01846	2.73619	6.00257	2.81638	0.0132591	0.0421536	-3.60628
LIN7B	-2.73594	6.57024	-6.98552	4.99528e-06	0.000139768	4.28513
LINC01657	-2.73525	5.27696	-4.58028	0.000382683	0.00281249	-0.0999578
PRPF40A	2.73496	10.8198	4.19164	0.000824995	0.00499724	-0.87082
RNF138	-2.73472	9.96327	-3.80643	0.00178825	0.00895568	-1.64269
AP003419.2	-2.73414	7.1532	-9.96404	6.5047e-08	9.43582e-06	8.63485
CATG00000064178.1	2.73414	10.241	4.68443	0.000312288	0.0024239	0.104597
AC068228.1	-2.73398	3.8595	-8.72194	3.50774e-07	2.62052e-05	6.95763
G007352	2.73239	5.23838	4.19856	0.000813695	0.00493947	-0.857013
CPE	2.73162	6.14815	5.59553	5.57874e-05	0.000713646	1.84371
IPO9	-2.73157	5.95786	-5.21206	0.000113708	0.00116446	1.12372
ETS1	-2.73086	4.25057	-5.56127	5.94051e-05	0.000743376	1.78015
CATG00000029147.1	-2.73021	4.66014	-5.74168	4.27489e-05	0.000594444	2.11307
GNRH1	-2.73002	4.90893	-5.68703	4.72077e-05	0.000637414	2.01267
AC092720.1	2.72985	11.2763	9.2489	1.68203e-07	1.6867e-05	7.69141
G029512	-2.72824	4.37113	-4.06481	0.00106312	0.00601989	-1.1244
GSE61474_XLOC_064846	2.72768	6.85923	5.74114	4.27911e-05	0.000594565	2.11207
TMEM191B	-2.72698	3.72742	-8.69558	3.6421e-07	2.68951e-05	6.92002
HMGB3	-2.72645	5.51446	-11.0308	1.72923e-08	4.55948e-06	9.93898
ATP6V1F	-2.72638	5.21934	-6.72302	7.72072e-06	0.000188049	3.84498
CATG00000034676.1	2.72522	8.12856	5.69471	4.65527e-05	0.000631524	2.02681
CCDC183-AS1	-2.72417	5.33525	-4.17936	0.000845467	0.00508756	-0.895352
LINC01736	2.72385	5.93549	3.45243	0.00366407	0.0154665	-2.35288
LIN7A	2.72302	9.83095	4.10747	0.000976064	0.00565479	-1.03902
IFNG	-2.72294	9.89439	-4.32392	0.000634177	0.00409384	-0.607272
XLOC_l2_008924	2.72246	12.1803	2.78252	0.0141883	0.0444303	-3.67134
LOC101929161	2.72215	12.0844	3.2053	0.00605054	0.0227535	-2.84529
CDKN1C	-2.72191	9.83005	-4.59161	0.000374293	0.00276397	-0.0776628
HLA-DQB2	-2.72097	5.79179	-4.04816	0.00109922	0.00617512	-1.15775
IDUA	-2.72059	6.66213	-6.20981	1.85855e-05	0.000338099	2.95615
FRMPD4	-2.72058	5.2181	-4.56124	0.000397219	0.00289088	-0.13745
GLUD1	-2.71929	9.97616	-7.02391	4.69077e-06	0.000133583	4.34868
GCNT2	2.71821	8.77576	3.82028	0.00173894	0.00876787	-1.61489
SMYD2	-2.71778	9.07366	-5.65592	4.99596e-05	0.000661256	1.95534
XLOC_003734	-2.71716	3.60225	-12.9328	2.0647e-09	1.23744e-06	11.9958
ITGB5	-2.71531	6.14631	-7.86832	1.23497e-06	5.7961e-05	5.69453
G067982	-2.71529	4.58763	-4.98203	0.000175905	0.00159159	0.683161
STARD7	-2.71508	9.74311	-4.38924	0.000557245	0.00371806	-0.477533
G059429	-2.71497	3.57539	-11.6093	8.79269e-09	3.12125e-06	10.5987
LPAR1	-2.71409	6.29921	-4.62557	0.000350254	0.00263198	-0.0108806
AC100778.3	-2.71318	5.89254	-8.01264	9.92103e-07	5.10735e-05	5.91478
AL050403.1	2.71176	5.46357	7.45779	2.33571e-06	8.50496e-05	5.05254
CDK14	2.71172	6.39427	5.33084	9.10126e-05	0.000995498	1.34872
AC104958.1	2.71171	6.95403	5.83964	3.58218e-05	0.000533447	2.29198
G026909	-2.71141	5.88602	-3.54333	0.00304675	0.0134119	-2.17082
IZUMO4	-2.71033	9.76185	-6.1419	2.09334e-05	0.000365247	2.83573
RPAP1	-2.70985	5.14375	-5.18147	0.000120454	0.0012144	1.06549
G081283	2.70981	7.1458	4.46712	0.000477882	0.00331075	-0.323263
TENM2	-2.70919	5.15573	-3.4717	0.00352352	0.0150166	-2.31432
THBD	2.70566	8.25614	5.77781	4.00443e-05	0.000570005	2.17921
CATG00000084862.1	2.70533	12.0594	9.6294	1.00799e-07	1.23448e-05	8.20066
PPP1R12A-AS1	2.70454	8.41957	7.02019	4.71943e-06	0.000134058	4.34252
AP002428.1	2.70423	8.03867	5.8675	3.40729e-05	0.000514566	2.34264
AC109347.2	2.70296	5.1928	6.43951	1.24873e-05	0.000257823	3.35859
MAFA-AS1	2.70226	7.13282	9.99577	6.24369e-08	9.26713e-06	8.67538
AC018832.1	-2.70062	4.97512	-4.5602	0.000398029	0.00289443	-0.1395
AL022324.4	-2.70035	9.73203	-8.46453	5.08047e-07	3.39385e-05	6.58666
G010950	2.70027	10.8011	4.07218	0.00104755	0.00595426	-1.10966
AC011450.1	2.69973	8.958	6.85074	6.2394e-06	0.00016266	4.06036
XLOC_l2_003810	2.6995	6.38366	10.8081	2.2609e-08	5.31008e-06	9.67629
XLOC_010373	2.69614	14.1172	4.41487	0.000529732	0.00358464	-0.426707
CCNL2	-2.69501	7.14206	-7.71526	1.56226e-06	6.64437e-05	5.45787
COX14	-2.69453	4.85565	-7.14296	3.86437e-06	0.000117915	4.54443
CATG00000060901.1	-2.6934	5.56297	-5.25184	0.000105517	0.00110662	1.19926
OR52B2	-2.69317	9.20533	-5.92349	3.08231e-05	0.000481231	2.4441
NAPSA	-2.69262	6.79451	-5.10388	0.00013949	0.00134985	0.917297
G038888	-2.69253	5.40339	-2.80461	0.0135751	0.0428825	-3.62892
PRKCQ-AS1	-2.69202	7.12061	-5.88632	3.29424e-05	0.00050379	2.37679
NRP1	2.69171	15.9339	5.68537	4.73501e-05	0.000638728	2.00962
AL445288.1	2.69158	5.96831	9.02773	2.28128e-07	1.98628e-05	7.38755
SPP2	2.68992	8.18043	3.10162	0.00746444	0.0268507	-3.05021
TBC1D29	-2.68991	4.88861	-3.53	0.00313031	0.0137051	-2.19755
COL4A5	2.68975	7.16153	6.50378	1.11871e-05	0.000240503	3.46985
CATG00000026648.1	2.68923	10.0191	6.28403	1.63313e-05	0.000309137	3.08701
XLOC_005193	-2.68842	6.91085	-2.45306	0.0272149	0.0738334	-4.29037
G038783	-2.68775	8.6544	-6.60956	9.34659e-06	0.00021245	3.65169
AC136297.1	2.68772	12.6347	4.93993	0.000190659	0.00168396	0.601895
SRPX2	2.68771	7.32834	8.0925	8.79856e-07	4.7302e-05	6.03547
SBDS	-2.68717	10.9915	-5.5574	5.98288e-05	0.00074701	1.77296
AC005722.2	2.68686	4.38352	8.44257	5.24541e-07	3.46785e-05	6.55464
FFAR2	2.68609	12.0051	3.24335	0.00560123	0.021437	-2.7698
G046607	2.68529	4.64468	4.67527	0.000317911	0.00245225	0.0866314
GZMK	-2.68506	8.33804	-4.64888	0.000334684	0.00255004	0.0348787
AP001351.1	2.6841	7.27725	12.4651	3.39466e-09	1.70553e-06	11.519
AC105254.1	2.68375	5.45159	7.41883	2.48414e-06	8.80899e-05	4.9904
CATG00000055279.1	-2.68351	9.12455	-3.27232	0.00528149	0.0205555	-2.71223
LOC105447645	2.68345	5.71815	5.00834	0.000167283	0.00153717	0.733875
CSMD1	2.68328	6.687	5.37725	8.34723e-05	0.000936796	1.43615
SF1	-2.683	7.85445	-6.98289	5.01693e-06	0.000140199	4.28076
DSCR4-IT1	2.68002	5.90897	5.23955	0.00010798	0.0011243	1.17594
LINC00896	-2.67979	3.79307	-7.88287	1.20788e-06	5.7172e-05	5.71685
CATG00000012003.1	2.67961	8.61359	8.86459	2.86614e-07	2.28597e-05	7.15962
XLOC_012034	-2.67869	9.72996	-4.49001	0.000456826	0.003203	-0.277992
AC105277.1	-2.67837	11.2842	-7.9979	1.01442e-06	5.18478e-05	5.89241
NAP1L4	-2.67709	11.9112	-6.29125	1.61278e-05	0.00030632	3.0997
G059150	2.67687	4.3719	4.59129	0.000374523	0.00276521	-0.0782788
PLXDC1	2.67619	12.6018	6.64927	8.74015e-06	0.000203516	3.71955
PDXDC2P-NPIPB14P	-2.6743	8.62796	-5.85825	3.46432e-05	0.00052074	2.32584
SARS	-2.67394	9.33511	-5.18185	0.000120368	0.00121409	1.06621
CATG00000056943.1	2.67382	6.78471	5.42543	7.63258e-05	0.000881804	1.52665
STPG4	-2.67376	6.59678	-3.21708	0.0059077	0.0223541	-2.82192
MRAS	-2.67269	5.93612	-3.30106	0.00498231	0.0196469	-2.65505
SMPD1	-2.67259	6.34803	-5.98756	2.74968e-05	0.000441287	2.55968
G051322	-2.67164	8.82195	-7.94619	1.09699e-06	5.39162e-05	5.81372
PAQR7	-2.66931	9.6505	-3.08845	0.00766598	0.0273989	-3.07614
AC006064.2	2.66884	8.81628	7.46509	2.30898e-06	8.44989e-05	5.06415
AC026310.2	2.66843	13.5709	4.39451	0.000551466	0.00368774	-0.46707
RBPMS	2.6678	7.62388	5.10324	0.00013966	0.00135072	0.916068
G031209	2.66712	7.18263	3.15026	0.00676444	0.0248541	-2.95422
AC010894.2	2.66645	8.76375	4.3575	0.000593352	0.00389691	-0.540531
ELOA2	-2.66568	7.55778	-11.1851	1.43983e-08	4.1755e-06	10.1181
DLL3	2.66544	12.5705	7.19552	3.54962e-06	0.000110835	4.63022
ARHGEF9	-2.66537	3.51082	-21.1724	2.1581e-12	1.38192e-08	18.1734
HIST1H4F	2.66512	7.05761	5.50512	6.58705e-05	0.000796273	1.67564
AKAP7	-2.66413	3.74146	-10.5981	2.92276e-08	6.10316e-06	9.4241
RAP2C-AS1	2.66384	5.10539	6.13382	2.12326e-05	0.000369174	2.82137
BIG-lncRNA-871	2.66353	11.7049	7.72844	1.53078e-06	6.61675e-05	5.47837
PARD6G	-2.66214	5.90416	-12.1448	4.8157e-09	2.09039e-06	11.182
AC108067.1	-2.66004	7.71589	-7.49186	2.2136e-06	8.25113e-05	5.10669
CD69	-2.65984	12.4293	-3.88745	0.00151853	0.00792576	-1.48001
CCNB1	2.65936	6.1373	4.60819	0.000362352	0.00269667	-0.045045
XLOC_005442	-2.65883	6.6689	-5.4895	6.77951e-05	0.000814266	1.64651
AC026691.1	2.65876	14.7956	5.03389	0.000159332	0.00148573	0.783027
AC087721.2	-2.65833	9.75027	-9.18887	1.82611e-07	1.73787e-05	7.60952
FAM189A1	-2.6581	10.085	-6.51144	1.10417e-05	0.000238753	3.48308
INSIG1	-2.65714	9.4969	-5.4495	7.29974e-05	0.000853871	1.57174
PLA2G2D	2.6569	9.03036	5.27943	0.000100197	0.0010668	1.25154
PCCA	-2.6566	5.8435	-6.91486	5.61128e-06	0.000151518	4.16761
OSBPL7	-2.65633	9.09625	-7.93512	1.11557e-06	5.4358e-05	5.79683
BIG-lncRNA-1531	2.65603	4.31684	5.06059	0.000151438	0.0014328	0.834323
SPATA46	-2.65594	10.5326	-5.14281	0.000129578	0.00127737	0.991738
AC103591.3	-2.65581	8.31552	-5.36421	8.55223e-05	0.000948727	1.41162
AC064805.1	-2.65527	8.93	-5.22268	0.000111459	0.00114983	1.14391
P4HTM	-2.65521	4.83971	-6.12993	2.13781e-05	0.000370841	2.81446
G053987	2.65509	6.66835	4.79071	0.000254108	0.00208572	0.312255
AC048382.5	2.65425	10.1716	8.85155	2.91927e-07	2.31599e-05	7.14126
AC006449.3	2.65421	7.35524	6.00552	2.66334e-05	0.000432385	2.59198
SLC35A5	-2.65396	6.87148	-10.1099	5.39308e-08	8.65217e-06	8.8202
LOC646938	2.65338	7.28219	8.90328	2.71439e-07	2.20416e-05	7.21397
AC100786.1	-2.65328	3.86305	-10.3756	3.85315e-08	7.22651e-06	9.15203
AC044839.1	2.65274	9.35672	4.33706	0.000617874	0.00401765	-0.581154
PLCB1-IT1	2.65205	6.7225	5.2273	0.000110494	0.0011441	1.15269
G071034	2.65168	8.44864	6.25528	1.71685e-05	0.000320039	3.03641
GAP43	2.65143	4.95769	10.7816	2.33476e-08	5.38764e-06	9.64475
AL355987.3	-2.65097	10.5221	-7.16764	3.71307e-06	0.000114546	4.58476
CATG00000054531.1	2.65092	6.94894	4.53063	0.000421795	0.0030178	-0.197806
G088994	2.65078	9.93244	9.3209	1.52492e-07	1.58592e-05	7.78907
INHBE	2.65054	5.93384	4.1503	0.000895962	0.00530663	-0.953393
CCDC180	-2.6499	5.08575	-4.98135	0.000176133	0.00159333	0.681852
LINC02470	-2.64873	6.71459	-3.47262	0.00351696	0.0149952	-2.31248
KRTAP10-5	2.64817	9.16922	9.79821	8.0702e-08	1.07375e-05	8.42125
CATG00000073694.1	2.64775	6.66037	4.37582	0.000572234	0.00379548	-0.504171
G020313	-2.64745	6.32975	-8.12819	8.34089e-07	4.61001e-05	6.08914
EIF3G	-2.64705	13.4879	-4.82079	0.00023976	0.00199844	0.370827
TYW1B	-2.64644	3.7578	-5.36905	8.47557e-05	0.000944501	1.42073
AL049836.2	2.64543	7.08837	6.12796	2.14525e-05	0.000371842	2.81094
PRR36	2.64539	11.1746	6.64778	8.76218e-06	0.000203712	3.717
AC245884.10	2.64396	12.5822	3.41823	0.00392754	0.0163053	-2.42128
G009433	2.64369	7.07721	4.58512	0.000379076	0.00278964	-0.0904327
NYNRIN	-2.6422	3.47945	-1.60319	0.130232	0.247708	-5.70183
TRBV11-2	-2.64203	5.43242	-4.5771	0.000385066	0.00282584	-0.106203
IFNA6	2.6418	4.6588	6.39983	1.33685e-05	0.000269559	3.2896
CD37	-2.64166	14.9541	-7.87003	1.23175e-06	5.7961e-05	5.69716
NBAS	-2.64101	6.32635	-5.65142	5.03709e-05	0.000663871	1.94704
CATG00000064243.1	2.63955	5.42401	4.34059	0.000613563	0.00399918	-0.57413
KBTBD4	2.63916	11.6927	5.03987	0.000157527	0.00147165	0.794527
LOXL1-AS1	2.63888	8.19613	9.34521	1.47544e-07	1.55612e-05	7.8219
LINC02546	2.63663	6.08576	5.65474	5.00669e-05	0.000662005	1.95317
PTOV1-AS2	2.63621	12.7765	3.62963	0.00255754	0.0117482	-1.99771
CATG00000011123.1	2.63588	12.1824	5.12848	0.000133138	0.0013013	0.964367
ARHGAP26	-2.63553	3.89407	-7.11961	4.01348e-06	0.000121227	4.5062
CATG00000087213.1	2.63532	10.7087	4.61818	0.00035535	0.00266091	-0.025414
ZNF418	-2.63508	5.15898	-4.91123	0.000201448	0.00175096	0.546372
AC010998.3	2.63392	8.89163	10.8601	2.12292e-08	5.22844e-06	9.73805
HIST1H2AA	-2.63319	6.12562	-2.23154	0.0417233	0.103064	-4.68854
XLOC_000223	-2.63302	3.6256	-13.8252	8.32976e-10	6.80866e-07	12.8581
CATG00000023380.1	2.63263	8.99826	4.21675	0.000784724	0.0048092	-0.820717
ARRDC2	-2.6326	9.80352	-6.72542	7.68971e-06	0.00018743	3.84905
AC235097.1	-2.63229	5.38284	-2.6337	0.0190784	0.0559447	-3.95436
AC010326.3	2.63216	6.85262	6.16837	1.99834e-05	0.000353623	2.88274
AC113414.1	2.63209	8.88152	7.2822	3.08796e-06	0.000100878	4.77087
TESC	-2.63098	9.1234	-8.93241	2.60575e-07	2.15897e-05	7.25477
RWDD1	-2.63003	9.95861	-6.06511	2.39657e-05	0.000400985	2.69881
KIAA0895L	2.62963	7.11193	8.14699	8.11e-07	4.52143e-05	6.11734
AC107391.1	-2.62738	6.68441	-3.88021	0.00154088	0.00800878	-1.49456
TAB1	-2.62685	10.9264	-6.00858	2.64893e-05	0.00043067	2.59747
LOC100499489	-2.62534	5.28676	-3.49565	0.0033563	0.0144545	-2.26636
CATG00000081601.1	-2.6247	6.90253	-3.64603	0.00247396	0.0114488	-1.9648
SHANK3	2.62459	10.826	4.64644	0.000336281	0.00255873	0.0300885
AC066595.1	-2.6245	5.52274	-3.21377	0.00594756	0.022467	-2.8285
AC006150.1	-2.6243	8.65117	-3.12613	0.0071032	0.025806	-3.00187
PPP1R7	2.6237	8.83162	4.60354	0.000365661	0.00271679	-0.0541903
ATP6V1H	-2.62328	9.43049	-6.69218	8.13094e-06	0.000195422	3.79262
LINC00635	2.62308	11.6529	10.8074	2.26268e-08	5.31008e-06	9.67552
G084241	2.62144	6.54381	4.812	0.000243862	0.00202236	0.353731
NEU3	-2.62113	9.45189	-3.31062	0.0048865	0.0193697	-2.636
KCNK5	2.62072	5.29265	4.68052	0.000314678	0.00243738	0.0969211
LINC00950	-2.6201	4.14943	-6.44821	1.23024e-05	0.000254707	3.37369
C4orf48	-2.61887	7.00431	-7.00193	4.86266e-06	0.000137343	4.31232
HBA2	-2.61773	14.7441	-2.93783	0.0103896	0.0346997	-3.37112
HLA-DQB1	-2.61745	9.89798	-3.36307	0.004393	0.0178282	-2.53145
AL157834.1	2.61715	5.0395	9.01821	2.31168e-07	1.99366e-05	7.37434
KCNJ11	2.61601	7.30043	9.82667	7.77545e-08	1.05614e-05	8.45813
AP000347.2	-2.61547	7.85796	-2.75296	0.015051	0.0465298	-3.72795
AC007278.2	2.6154	6.22023	4.82018	0.000240043	0.00199967	0.369639
TMEM238L	2.61464	7.00655	6.29391	1.60536e-05	0.000305209	3.10437
LINC00472	-2.61395	5.11736	-3.85231	0.00163007	0.00836188	-1.55057
HAVCR2	-2.6138	7.39055	-5.05052	0.000154368	0.00145274	0.814975
TMED4	-2.61288	9.23151	-5.95601	2.90853e-05	0.00046084	2.50284
BIG-lncRNA-1358	2.61243	7.40018	4.17274	0.000856701	0.00513448	-0.908562
AC034229.2	-2.6124	3.70998	-4.8051	0.000247137	0.00204234	0.340287
SUPT7L	-2.61225	5.18997	-6.43753	1.25299e-05	0.000258581	3.35515
HELZ2	2.61191	10.9204	9.23472	1.71494e-07	1.69543e-05	7.67211
ARMCX6	-2.61181	5.37025	-11.1427	1.51387e-08	4.27341e-06	10.0691
AL831711.1	-2.61136	9.54322	-4.28319	0.000687565	0.00435918	-0.688305
ACTG2	2.61108	4.76771	6.54149	1.04908e-05	0.000230194	3.53487
RPL17	2.60997	13.692	4.95047	0.00018685	0.00165816	0.622253
FAM215A	-2.60939	11.7035	-4.16013	0.000878552	0.00522908	-0.933762
AC124861.1	2.60853	11.929	3.94215	0.00136012	0.007283	-1.37025
AL109955.1	-2.60747	8.42258	-5.87733	3.34777e-05	0.000508507	2.36048
FCGR3A	2.60742	7.59567	5.62438	5.29202e-05	0.000688163	1.89709
ITGA9	2.60721	7.28418	5.0174	0.000164419	0.0015177	0.751303
AC011481.2	-2.60648	3.84508	-8.91593	2.66664e-07	2.18919e-05	7.2317
TMEM221	2.60599	10.9834	2.88405	0.0115763	0.0377645	-3.47558
G043732	-2.60583	6.38555	-5.64046	5.13884e-05	0.00067411	1.92681
KB-226F1.1	-2.60537	5.52795	-2.38254	0.0312148	0.0821447	-4.41893
PCK2	-2.6053	10.8531	-4.9324	0.000193431	0.0017024	0.587337
CATG00000068853.1	-2.60507	3.87862	-13.9769	7.17463e-10	6.56318e-07	12.9989
SLC38A6	2.60374	9.68842	4.47293	0.000472444	0.00328272	-0.311766
CHRNA6	2.60246	7.51195	5.83571	3.60754e-05	0.000535977	2.28484
TPST1	2.60172	7.5302	4.37363	0.000574708	0.00380724	-0.508499
MYOZ2	-2.60171	3.47316	-12.0638	5.26753e-09	2.22747e-06	11.0954
RPS27	-2.60067	13.6545	-3.4021	0.00405832	0.016732	-2.45352
MRPL23	-2.59992	10.2841	-6.5804	9.81984e-06	0.000219315	3.60173
CCKBR	2.59785	7.90634	6.56802	1.00283e-05	0.000222371	3.58048
CATG00000080010.1	-2.59712	8.26366	-2.5941	0.0206324	0.0594669	-4.02878
XLOC_003262	2.59689	5.8145	4.65991	0.000327562	0.00250557	0.0565276
SBK2	2.59646	7.01924	10.4085	3.69778e-08	7.05317e-06	9.19259
DEDD2	-2.59608	8.1923	-3.94679	0.00134749	0.00723698	-1.36095
PINK1-AS	-2.59542	3.58	-10.3019	4.22697e-08	7.57879e-06	9.06074
PAPOLB	2.59529	11.8168	8.24969	6.9624e-07	4.07965e-05	6.27056
AL049829.1	-2.59469	6.85933	-5.30765	9.5042e-05	0.00102704	1.30493
AC091027.1	2.59422	12.1832	5.71069	4.52206e-05	0.000618355	2.05619
LINC00903	2.59363	5.04363	5.78468	3.95509e-05	0.000566437	2.19175
AC004147.5	2.59343	12.8576	3.9564	0.00132168	0.00712739	-1.34167
AL137025.1	2.59271	5.73733	4.48539	0.000461005	0.00322099	-0.28714
AC013644.1	2.59267	4.83808	7.71461	1.56385e-06	6.64437e-05	5.45684
NOMO2	2.59241	8.12385	2.57234	0.0215377	0.0614829	-4.06951
MUTYH	2.59221	7.50162	9.27864	1.61515e-07	1.6454e-05	7.73183
TNFAIP1	-2.59201	5.50224	-6.60989	9.34135e-06	0.000212439	3.65226
PRPF31	-2.592	7.98287	-6.12488	2.15691e-05	0.000373287	2.80545
G018076	2.59153	8.22195	5.66518	4.91233e-05	0.000653383	1.97242
CHN1	-2.59124	7.20338	-4.40619	0.00053889	0.00362745	-0.443915
AL133551.1	2.5907	10.9811	8.92399	2.63668e-07	2.16856e-05	7.24299
AC110769.2	2.58996	4.59458	2.3696	0.032007	0.0837332	-4.44236
RPL28	-2.58783	14.8163	-7.13347	3.92427e-06	0.000119255	4.5289
G026430	2.5874	5.18788	9.49809	1.20076e-07	1.37228e-05	8.02681
C11orf40	2.58734	5.90833	2.10631	0.0528576	0.123923	-4.90555
CATG00000016552.1	-2.58731	9.23775	-3.41777	0.00393118	0.0163174	-2.42219
UBXN7	-2.5865	10.9871	-5.87938	3.3355e-05	0.000507675	2.3642
G068229	2.58635	5.87971	4.8642	0.000220512	0.0018706	0.45519
CLPB	-2.58561	7.27019	-2.71622	0.0161947	0.0491777	-3.79805
FOLR3	-2.58492	12.7678	-4.34552	0.0006076	0.00396955	-0.564334
SCT	-2.5845	3.55175	-13.5428	1.10398e-09	7.73202e-07	12.5917
PLEKHA2	-2.5828	8.1192	-4.52802	0.000423959	0.00302556	-0.202953
KRTAP4-11	2.58159	6.70703	3.12964	0.00705299	0.0256756	-2.99496
G023288	2.58109	4.90849	3.27774	0.00522375	0.0203697	-2.70145
XLOC_011136	2.58051	4.96642	7.57737	1.93572e-06	7.57126e-05	5.24192
CCL22	2.58023	9.41572	4.91934	0.000198337	0.00173097	0.562072
CATG00000106755.1	2.58019	7.22331	7.6975	1.60577e-06	6.73943e-05	5.4302
CARMIL1	-2.58013	11.0198	-6.59925	9.51116e-06	0.000214775	3.63404
TERF2IP	-2.5798	12.7705	-7.41694	2.49157e-06	8.81468e-05	4.98739
RBP4	-2.5794	5.75648	-7.78445	1.40426e-06	6.27562e-05	5.56523
ZNF277	2.57916	15.2728	6.28123	1.6411e-05	0.000310014	3.08208
AL157400.3	2.57876	10.7192	13.1709	1.61224e-09	1.03239e-06	12.2318
PNLIPRP3	2.57755	11.6792	5.61525	5.38109e-05	0.000696512	1.8802
NBR2	2.57747	10.6828	10.8345	2.1895e-08	5.24825e-06	9.70777
TRH	2.57721	5.74018	3.72954	0.00208905	0.0100472	-1.79712
GCN1	-2.57666	8.06867	-6.87671	5.9766e-06	0.000158144	4.10386
CCDC83	-2.57576	7.82818	-2.5208	0.0238357	0.0666363	-4.16544
LINC02408	-2.57368	4.3779	-3.7994	0.00181385	0.00905036	-1.65682
G040233	2.57299	5.20521	10.2743	4.37688e-08	7.66365e-06	9.02636
PRODH2	-2.57086	4.99041	-4.44626	0.000497929	0.00341885	-0.36454
CRYGA	2.56715	8.75056	6.85956	6.14886e-06	0.00016108	4.07514
INTS10	-2.56613	9.32609	-5.20806	0.000114567	0.00117059	1.11611
PEG3	-2.56381	4.71734	-4.26918	0.000706979	0.00445266	-0.716209
MRPL54	-2.56347	10.4337	-5.15639	0.000126294	0.00125522	1.01766
AC024884.2	2.56345	7.24738	5.18585	0.000119465	0.00120687	1.07383
HDGFL1	2.56296	5.56585	4.19478	0.000819851	0.00497078	-0.864558
G063327	2.56258	5.9959	5.73548	4.32321e-05	0.000599084	2.10169
G065797	2.56211	6.04906	4.63274	0.000345388	0.00260327	0.00319692
FCGR3B	2.56112	8.97148	7.2499	3.25215e-06	0.000104423	4.71858
AC026124.1	2.56031	5.26634	4.05091	0.00109317	0.00614771	-1.15224
FABP3	-2.56031	3.51923	-12.9629	2.00077e-09	1.22853e-06	12.0258
BIG-lncRNA-547	-2.56005	4.23754	-5.53297	6.25768e-05	0.000770589	1.72753
CATG00000117093.1	2.55938	6.31033	4.84333	0.000229559	0.00193017	0.414656
CATG00000073726.1	2.5593	7.51697	3.61103	0.00265586	0.0120855	-2.03505
ZNF551	-2.55742	11.6787	-5.78866	3.92673e-05	0.000564503	2.19904
G063931	2.55703	6.87921	3.86709	0.00158217	0.00816914	-1.52088
PIN1	-2.55674	10.429	-8.23137	7.15379e-07	4.15364e-05	6.24333
SLC16A3	2.55612	9.08572	5.69017	4.69384e-05	0.000634489	2.01846
AC097637.1	-2.55567	9.66746	-6.96507	5.1659e-06	0.00014329	4.25119
TNFSF9	-2.55559	7.80622	-6.6529	8.68678e-06	0.000202654	3.72574
LINC02336	2.55482	9.25335	4.02418	0.0011534	0.00640881	-1.20579
POC1B-AS1	2.55478	5.56136	4.93977	0.000190717	0.00168414	0.601588
ANGPTL2	2.55394	5.21297	6.3008	1.58628e-05	0.000303154	3.11647
CATG00000084842.1	-2.55347	6.74754	-5.49256	6.74134e-05	0.000812077	1.65222
NAPEPLD	2.55152	7.87831	7.57489	1.94324e-06	7.59406e-05	5.23801
AC008743.1	2.551	7.84167	3.29352	0.00505911	0.0198659	-2.67005
BX324167.2	-2.55065	4.90602	-5.54869	6.07934e-05	0.000754849	1.75678
XLOC_002399	-2.55047	5.77931	-4.56227	0.000396418	0.00288646	-0.135422
G073197	-2.55012	4.64526	-4.73585	0.000282594	0.00225713	0.205208
MAP3K11	-2.54764	11.6884	-4.52278	0.000428341	0.00305003	-0.213288
AC009303.2	-2.54743	5.01043	-4.20823	0.000798156	0.00487087	-0.83771
AC002347.1	-2.5467	4.6606	-5.37017	8.45782e-05	0.000943706	1.42284
CD207	-2.54635	5.2471	-3.66568	0.00237739	0.0110993	-1.92535
LINC02084	-2.54589	9.52378	-3.31866	0.00480744	0.0191375	-2.61999
FAM19A2	2.54587	6.08657	3.56885	0.00289304	0.0129015	-2.11966
CARD10	-2.54585	4.11571	-8.40126	5.57129e-07	3.58639e-05	6.4942
CATG00000105091.1	2.54503	10.4062	10.1931	4.85027e-08	8.23517e-06	8.92499
GATAD1	-2.54502	7.45592	-7.5142	2.13716e-06	8.07723e-05	5.14212
G061707	-2.54435	4.18996	-3.36027	0.00441798	0.0179101	-2.53702
ANKRD39	-2.54362	8.85247	-5.86633	3.41447e-05	0.000515146	2.34051
ADGRL3-AS1	2.54328	5.49366	3.22276	0.00584012	0.0221507	-2.81067
AL121603.2	2.54301	10.7998	4.77257	0.000263186	0.00214209	0.276886
ROR2	-2.54247	3.99802	-6.23516	1.7781e-05	0.000327585	3.00093
LY6G6F	-2.54242	8.86731	-4.84999	0.000226629	0.00191127	0.427604
LSM7	-2.54216	10.0817	-4.63747	0.000342217	0.00258895	0.0124775
AL445471.2	2.54181	4.38404	10.4829	3.37018e-08	6.59672e-06	9.28396
AC005008.2	2.5416	6.30061	4.57667	0.000385396	0.00282733	-0.107064
G066671	2.54018	4.2396	2.43175	0.0283695	0.0762646	-4.3294
ASPRV1	2.53949	10.0132	3.40721	0.00401643	0.0166005	-2.44331
LINC00944	-2.53908	5.79909	-4.62382	0.000351452	0.00263877	-0.0143154
PLK5	2.53793	7.62826	7.5715	1.95356e-06	7.62108e-05	5.23267
IL1A	-2.53746	4.88852	-2.80741	0.0134992	0.0427141	-3.62354
KDM4A	2.53731	9.98865	5.98016	2.7861e-05	0.000445697	2.54636
LINC00661	2.53663	4.46671	4.81465	0.000242619	0.00201504	0.358881
TBCD	2.53574	8.80293	7.16473	3.73054e-06	0.000114847	4.58002
CATG00000002817.1	-2.53544	11.2117	-5.62509	5.28509e-05	0.00068766	1.89842
CYB561A3	-2.53509	10.1286	-6.01556	2.61633e-05	0.000426917	2.61
EDNRA	-2.53337	3.64791	-12.6926	2.66017e-09	1.41552e-06	11.7532
TCN2	2.53336	11.9633	6.9274	5.49641e-06	0.000149861	4.18852
BTAF1	-2.53321	6.00504	-4.72911	0.00028632	0.00227311	0.192018
XLOC_007190	2.53282	5.84169	10.2945	4.26639e-08	7.58294e-06	9.05158
NPIPB3	-2.53264	12.8011	-4.73384	0.0002837	0.00226206	0.201276
TYMS	2.53254	8.13188	5.48797	6.79868e-05	0.000815635	1.64366
CATG00000002338.1	-2.5316	7.37074	-2.86	0.0121488	0.0392503	-3.52212
RPL22	-2.53133	11.1148	-4.36594	0.000583527	0.00384817	-0.523779
XLOC_013995	2.53104	5.99062	8.46162	5.10203e-07	3.39906e-05	6.58242
XLOC_005724	-2.52975	5.11946	-4.28804	0.00068098	0.00433091	-0.678659
MAPKAPK5-AS1	-2.52938	8.50486	-7.37398	2.66735e-06	9.21631e-05	4.91862
AC097359.3	2.52879	12.8152	3.44913	0.0036887	0.0155531	-2.35948
ACAP2	2.52873	9.59582	5.88647	3.29334e-05	0.00050379	2.37707
CATG00000095962.1	2.52866	8.68463	6.06242	2.40801e-05	0.000402298	2.69399
LINC02323	-2.52848	4.19519	-8.15346	8.0322e-07	4.50044e-05	6.12703
XLOC_012175	2.52789	4.92344	7.81003	1.35017e-06	6.11932e-05	5.60477
PPP1R3B	2.52789	9.98699	4.17126	0.000859236	0.00514898	-0.911518
ATRIP	2.52739	12.048	7.21636	3.43234e-06	0.000108575	4.66414
G078771	2.5266	8.79012	7.03882	4.57782e-06	0.000132129	4.3733
NDUFB7	-2.52587	7.7005	-6.5866	9.71712e-06	0.000217889	3.61236
CATG00000070293.1	2.52575	13.2245	5.45242	7.26048e-05	0.000851217	1.57719
G051620	2.52556	6.76372	4.63234	0.00034566	0.00260488	0.00240583
CES1	-2.52552	4.47755	-6.76753	7.16651e-06	0.000177894	3.9203
DEFA5	2.52549	6.26764	3.86213	0.00159808	0.00823453	-1.53084
AP2M1	-2.52509	5.38731	-13.9301	7.51144e-10	6.65609e-07	12.9557
ISCU	-2.52503	11.044	-11.1147	1.56504e-08	4.29655e-06	10.0366
NDUFB11	-2.52495	7.34194	-8.04522	9.44584e-07	4.92768e-05	5.96413
AP001961.1	2.52404	6.38184	4.02362	0.00115468	0.00641477	-1.2069
G015277	2.52334	4.80556	10.074	5.64638e-08	8.8148e-06	8.77483
SVBP	-2.52293	9.28962	-6.9257	5.51181e-06	0.000150059	4.18569
AC021087.3	-2.5221	6.26436	-5.7059	4.56159e-05	0.000622432	2.04738
CATG00000009363.1	2.52169	6.88728	1.37912	0.188554	0.32592	-6.00836
NDUFB2-AS1	-2.52149	3.89254	-12.2134	4.46535e-09	1.98173e-06	11.255
CYC1	-2.52121	6.18162	-4.77924	0.000259807	0.00212201	0.289907
UBE2Q1	-2.52116	11.703	-4.82519	0.000237732	0.00198549	0.37939
OR7G2	2.52032	8.09664	8.31026	6.36695e-07	3.89097e-05	6.36029
RIT2	2.52013	7.92247	6.60879	9.35876e-06	0.000212511	3.65038
ZNF511-PRAP1	-2.5194	5.86499	-6.60126	9.47871e-06	0.000214258	3.63749
AC080129.2	2.51937	7.01106	4.46598	0.000478955	0.00331767	-0.325516
CPNE5	2.51878	4.2908	3.61986	0.00260871	0.0119246	-2.01732
IZUMO2	2.51823	6.5181	6.80262	6.75914e-06	0.000170896	3.97947
TMOD3	2.51769	10.7228	12.9064	2.12265e-09	1.23744e-06	11.9693
AL353997.2	2.51675	7.78093	7.05426	4.46387e-06	0.000129591	4.39877
RPL19	-2.51634	5.66162	-6.49849	1.12886e-05	0.000241873	3.46071
CATG00000117050.1	2.51611	5.96213	10.287	4.30679e-08	7.6003e-06	9.04228
AL392172.1	-2.51599	6.20899	-11.0199	1.75191e-08	4.59225e-06	9.92623
AP000688.1	2.51587	10.8755	5.55343	6.02669e-05	0.000750749	1.76557
G065013	2.51569	4.41799	7.6873	1.63134e-06	6.78952e-05	5.41429
AP000781.2	2.51484	11.3718	5.51634	6.45215e-05	0.000786755	1.69657
OTUB1	-2.51448	8.55339	-9.65049	9.80212e-08	1.21039e-05	8.2284
OR51I2	2.51409	7.63488	3.60531	0.0026868	0.0121957	-2.04651
CATG00000066877.1	-2.51264	10.8922	-5.08808	0.000143733	0.00137951	0.887046
TP53TG1	-2.51243	7.62854	-5.83283	3.62627e-05	0.000537157	2.2796
MAP2K3	-2.51242	8.67261	-9.97261	6.43308e-08	9.39271e-06	8.64581
CATG00000052211.1	2.51226	5.74463	3.21159	0.00597389	0.0225513	-2.83282
CTSF	-2.5122	5.0773	-4.75165	0.000274068	0.00220791	0.23607
PCDHA10	2.51176	5.21015	9.02607	2.28654e-07	1.98628e-05	7.38525
AC021072.1	-2.51144	6.70652	-5.68521	4.73636e-05	0.000638728	2.00933
CD7	2.51143	13.8467	4.44424	0.000499912	0.00342736	-0.368531
ALDH2	-2.51108	6.42913	-6.20901	1.86115e-05	0.000338434	2.95473
SCD	2.511	8.53581	7.91912	1.14303e-06	5.50322e-05	5.77237
KLF6	-2.5109	12.6618	-4.84851	0.000227276	0.00191601	0.424729
INPP4A	-2.5104	8.68371	-3.46677	0.00355898	0.0151254	-2.3242
LINC02443	2.51026	12.4155	6.86538	6.08978e-06	0.000160019	4.0849
PRSS35	-2.51017	4.13349	-6.28119	1.64122e-05	0.000310014	3.08201
AKR7L	-2.51016	5.45458	-6.12611	2.15224e-05	0.00037291	2.80765
LOC105370619	2.50948	8.90899	4.71399	0.000294847	0.00232456	0.162462
AP001107.7	-2.50872	7.83814	-4.9016	0.000205209	0.00177471	0.527715
CATG00000024324.1	2.50871	8.69869	6.80245	6.76101e-06	0.000170896	3.97919
AC090159.1	2.50852	4.39158	4.20304	0.000806464	0.00490887	-0.848078
AL035541.1	2.50765	5.27081	6.02245	2.58452e-05	0.00042451	2.62238
CENPK	2.5073	4.66481	3.50013	0.00332593	0.0143541	-2.2574
LMF1	2.50675	6.17223	4.48022	0.000465717	0.00324655	-0.297358
XLOC_007467	-2.50668	6.71957	-5.23426	0.000109058	0.00113162	1.16591
SPRR2E	2.50633	5.52633	5.7604	4.1325e-05	0.000582135	2.14735
BIG-lncRNA-784	2.50621	8.63348	4.64966	0.000334176	0.00254703	0.0364071
CATG00000074072.1	2.50614	8.82151	4.09362	0.00100351	0.00577127	-1.06674
PIK3IP1-AS1	-2.50564	5.07185	-11.5294	9.63733e-09	3.26336e-06	10.5095
TCAF2P1	-2.50416	5.4128	-5.85116	3.50874e-05	0.000525127	2.31295
HEBP1	-2.50371	7.79813	-8.98818	2.4104e-07	2.05132e-05	7.33259
MT-ND4	-2.50314	15.0841	-11.0367	1.71727e-08	4.55948e-06	9.94577
ATG4B	-2.5023	8.46233	-9.3586	1.44892e-07	1.53901e-05	7.83996
AC022441.2	2.50196	6.04337	5.00132	0.000169541	0.0015487	0.720346
CATG00000070845.1	2.50173	8.89523	7.69768	1.60533e-06	6.73943e-05	5.43048
XLOC_007407	2.50048	5.85002	8.38678	5.69058e-07	3.61237e-05	6.47295
TLR10	2.50035	4.38899	6.36317	1.42404e-05	0.000280946	3.22566
PTPRA	-2.49941	8.39689	-7.76417	1.44874e-06	6.37274e-05	5.53384
FER1L6-AS1	2.49938	4.57101	6.58121	9.80633e-06	0.000219231	3.60312
LINC01823	2.49854	9.85008	4.58055	0.000382479	0.00281145	-0.0994219
AC124276.2	2.49837	7.67819	4.03002	0.00113994	0.00635135	-1.19408
G055597	2.49782	4.28852	3.51473	0.00322883	0.0140323	-2.22815
GSE61474_XLOC_018657	-2.49751	3.86083	-4.41373	0.000530926	0.00359164	-0.428967
FAM189B	2.49732	8.23198	8.66872	3.78455e-07	2.76285e-05	6.88162
AC018761.4	-2.49702	5.29455	-3.93049	0.00139241	0.00741694	-1.39364
HBEGF	2.49697	9.98794	7.33853	2.82219e-06	9.54732e-05	4.86169
DVL3	2.49681	9.94941	13.7686	8.81006e-10	6.80866e-07	12.8052
AC092053.2	2.4964	11.8402	3.38866	0.00417057	0.0170957	-2.48036
ELOVL7	-2.49454	9.01453	-6.15644	2.04056e-05	0.00035855	2.86158
CATG00000117683.1	2.49422	6.42127	7.10752	4.09308e-06	0.000123048	4.48636
AC244230.1	2.49413	7.84164	6.89944	5.75607e-06	0.000153577	4.14186
MFHAS1	-2.49406	7.15814	-7.63032	1.78225e-06	7.19709e-05	5.32516
AC007655.1	2.49396	10.7465	5.41012	7.85259e-05	0.000898921	1.49792
AC020612.3	-2.49368	8.74086	-4.08312	0.00102482	0.00586002	-1.08775
XLOC_002461	2.49335	5.70227	2.81208	0.0133735	0.0424332	-3.61455
RHOQ	-2.49302	11.5913	-7.4785	2.26065e-06	8.34688e-05	5.08548
COLQ	-2.49291	7.638	-5.57632	5.7787e-05	0.000730057	1.80808
LNCPRESS1	-2.49134	5.12581	-4.25059	0.000733603	0.00457598	-0.753247
SOD1	-2.49033	9.15392	-4.84615	0.000228313	0.0019215	0.420141
AL603910.1	-2.48979	3.88937	-8.59965	4.1787e-07	2.96523e-05	6.78244
GALNT17	2.48938	8.00296	4.23897	0.000750754	0.00465447	-0.776398
AC090220.1	-2.48906	7.0359	-4.01646	0.00117139	0.00648067	-1.22125
IYD	-2.48887	5.60046	-6.83929	6.35918e-06	0.000163955	4.04114
SLC5A6	-2.4885	9.82246	-5.17716	0.000121437	0.00122156	1.05728
TBC1D10C	-2.48849	7.67734	-7.59209	1.89172e-06	7.45116e-05	5.26509
C5orf24	-2.48849	6.40425	-9.56129	1.10353e-07	1.2915e-05	8.11073
AC107909.2	-2.48837	3.64516	-7.57317	1.94846e-06	7.60781e-05	5.2353
NPBWR1	-2.48801	9.3539	-5.79198	3.90327e-05	0.000562211	2.2051
NCAPH2	-2.48725	9.20034	-7.10472	4.11171e-06	0.000123252	4.48178
G089953	-2.48609	8.65271	-4.3275	0.000629682	0.00407109	-0.600139
SERP2	2.4857	8.56834	6.65436	8.66538e-06	0.000202406	3.72824
AC092746.1	2.48568	5.91517	6.20734	1.86658e-05	0.00033885	2.95178
AARSD1	-2.48536	4.77024	-4.93174	0.000193676	0.00170389	0.58606
CCDC120	-2.48402	5.40182	-3.61772	0.00262005	0.0119582	-2.02161
DCDC1	-2.48396	4.26771	-3.90646	0.00146146	0.00769602	-1.44186
OBSCN-AS1	-2.48346	4.30711	-6.71658	7.8046e-06	0.000189714	3.83405
HSPA12B	2.48335	14.7334	3.26007	0.00541443	0.0209221	-2.73658
CACNG7	-2.48291	4.9663	-2.97389	0.00966148	0.0327535	-3.3008
TWISTNB	-2.48272	5.7465	-5.60942	5.43872e-05	0.000700147	1.86943
EMD	-2.4826	13.5221	-5.54509	6.1197e-05	0.00075839	1.75008
CATG00000026111.1	2.48176	8.34353	4.62811	0.000348525	0.0026213	-0.00589984
POLR2C	-2.48128	8.09149	-8.61375	4.09488e-07	2.92195e-05	6.80273
STAU2-AS1	2.48112	5.94396	9.61043	1.03369e-07	1.24349e-05	8.17566
SPATA4	2.47936	7.78177	7.73926	1.50544e-06	6.54959e-05	5.49518
AC125613.1	-2.47783	7.35621	-7.86768	1.23618e-06	5.7961e-05	5.69354
AC004241.1	2.47725	5.11943	3.83569	0.00168566	0.00856303	-1.58394
DLX4	-2.47671	10.2783	-3.53555	0.00309521	0.0135767	-2.18641
AL139339.1	2.47611	15.9428	6.60762	9.37734e-06	0.000212566	3.64837
AL358333.2	2.47586	4.19672	5.88509	3.30154e-05	0.000504563	2.37455
ZC3H12D	-2.47525	8.76629	-4.12253	0.000947106	0.00553279	-1.00891
ART4	2.47519	9.82646	2.33085	0.034494	0.0888239	-4.51214
AC012184.4	2.4749	7.11492	4.76168	0.000268793	0.00217676	0.255648
CA11	-2.47478	9.12409	-7.46397	2.31305e-06	8.44989e-05	5.06237
SNHG17	-2.47474	7.39062	-8.27373	6.71933e-07	4.01776e-05	6.30623
AF117829.1	2.47457	4.32924	3.01315	0.00892583	0.0307763	-3.22402
DGCR6L	-2.47313	6.68495	-8.78474	3.20834e-07	2.46251e-05	7.04686
SLC18A1	-2.473	3.74879	-11.0059	1.78152e-08	4.64271e-06	9.90983
SALL2	-2.47277	6.52404	-7.63616	1.76614e-06	7.13846e-05	5.3343
WDR83OS	-2.47237	7.44719	-8.20572	7.43123e-07	4.27048e-05	6.20513
C3orf80	2.47226	13.9458	7.71716	1.5577e-06	6.63905e-05	5.46081
FNBP4	-2.47216	10.5199	-5.46573	7.08381e-05	0.000836251	1.60211
ARHGEF7-AS2	2.4715	4.78448	13.8257	8.32511e-10	6.80866e-07	12.8587
HCP5	2.47119	7.26673	8.39962	5.58473e-07	3.58639e-05	6.49179
CATG00000101053.1	-2.47047	8.24984	-6.29432	1.60423e-05	0.000305209	3.10508
AL731566.2	-2.47046	3.7071	-5.3554	8.69374e-05	0.000959823	1.39503
FAM84B	-2.47019	6.28242	-3.08004	0.0077976	0.0277529	-3.09271
LINC01206	2.46945	9.02285	5.0011	0.000169612	0.00154904	0.719923
CORO7-PAM16	-2.46902	8.52324	-6.99674	4.9042e-06	0.000137908	4.30372
FLJ45513	2.46869	13.0087	3.69254	0.00225148	0.0106378	-1.87141
CATG00000028653.1	-2.46856	4.27478	-2.82352	0.0130708	0.0416735	-3.59254
TCIRG1	-2.4678	5.30837	-6.89123	5.83469e-06	0.000155305	4.12815
AC012673.1	2.46777	4.71209	7.2949	3.02586e-06	9.96555e-05	4.79137
RXRG	-2.46757	8.18618	-3.64451	0.0024816	0.0114758	-1.96786
TCF25	-2.46673	10.6781	-5.81135	3.7693e-05	0.000550701	2.24045
AL161938.1	2.46669	4.70758	5.48386	6.85046e-05	0.000819715	1.63598
AC092834.1	2.46584	7.57264	8.04755	9.41285e-07	4.92768e-05	5.96764
BHLHE40	-2.46557	7.5558	-5.66284	4.93328e-05	0.000655781	1.96812
AC025283.3	2.46542	8.33376	3.57222	0.00287331	0.0128382	-2.1129
LINC02128	-2.46343	9.30981	-5.16689	0.000123814	0.00123716	1.0377
CATG00000105979.1	-2.46229	3.85546	-9.31454	1.53815e-07	1.59598e-05	7.78046
AL139158.2	2.46221	6.22523	7.06536	4.38372e-06	0.000128368	4.41707
TMEM151A	2.46216	7.74158	9.57669	1.08111e-07	1.27525e-05	8.13111
G029251	-2.4619	3.60752	-5.17534	0.000121856	0.00122496	1.0538
SPATA8-AS1	2.46111	4.72171	6.3718	1.40299e-05	0.000278263	3.24073
TUBA3C	-2.46075	10.9175	-6.49639	1.13291e-05	0.00024251	3.45709
XLOC_001333	2.46072	5.02252	6.79529	6.84217e-06	0.000172493	3.96713
LINC00852	-2.46056	8.26919	-9.95586	6.57384e-08	9.47479e-06	8.62439
HDHD3	-2.46047	3.72326	-8.75448	3.34907e-07	2.52725e-05	7.00393
UBXN6	-2.46032	4.36626	-7.33722	2.82806e-06	9.55995e-05	4.85959
AC023158.2	2.46007	4.77712	3.0905	0.00763427	0.0273104	-3.07211
ODF2L	2.45986	9.12048	5.0281	0.000161101	0.00149859	0.771882
PPP3CC	-2.45936	7.80658	-4.73391	0.000283661	0.00226206	0.201414
CCR4	-2.45928	5.85536	-5.57951	5.745e-05	0.000727664	1.814
BIG-lncRNA-1134	2.45926	5.83576	5.3361	9.01234e-05	0.000988667	1.35865
LRRC45	-2.45904	4.91351	-5.65301	5.02252e-05	0.000662775	1.94998
C6orf58	2.45848	6.30511	3.5926	0.002757	0.0124413	-2.07203
LOC101927296	-2.45847	4.29912	-3.94153	0.00136182	0.00728812	-1.3715
INTS2	-2.45835	6.89672	-6.64819	8.75608e-06	0.000203675	3.71771
SH2D4B	2.45783	12.112	8.10175	8.67751e-07	4.69759e-05	6.04939
SAMD12	2.45775	8.31493	11.6962	7.96221e-09	2.9344e-06	10.6951
XLOC_008343	2.4576	7.11557	10.0004	6.20651e-08	9.24254e-06	8.68129
CCDC84	-2.45689	7.54007	-7.72197	1.54615e-06	6.63838e-05	5.46831
CMTR1	2.45594	11.4968	4.23018	0.000764015	0.00471386	-0.793934
LINC02555	2.45589	5.68367	4.33492	0.000620493	0.00402911	-0.585395
TIMP1	-2.45537	9.36791	-5.97096	2.83211e-05	0.00045148	2.52979
HJURP	2.45535	10.6619	9.79796	8.07275e-08	1.07375e-05	8.42094
AC103858.2	2.45521	5.83593	3.5862	0.00279301	0.0125583	-2.08486
CATG00000014382.1	2.45511	7.32487	5.31315	9.40701e-05	0.00101973	1.31532
CATG00000055540.1	2.45434	5.54855	8.24035	7.0593e-07	4.11121e-05	6.25668
SLC39A4	-2.4543	9.67868	-6.35774	1.43744e-05	0.000282348	3.21618
TMEM248	-2.45411	9.73668	-8.38688	5.68971e-07	3.61237e-05	6.47311
TWF2	-2.45406	9.44759	-6.00875	2.64813e-05	0.00043067	2.59777
AC021698.1	2.45286	9.06026	4.66068	0.000327071	0.00250224	0.0580384
PDE4DIP	-2.45094	5.62703	-5.71145	4.51584e-05	0.000617856	2.05758
G029743	2.45051	10.0959	2.71507	0.016232	0.0492574	-3.80025
AL022068.1	2.44932	12.6246	6.19183	1.91791e-05	0.000345072	2.92432
CATG00000045568.1	2.44924	13.0631	7.6071	1.84792e-06	7.34972e-05	5.28869
XLOC_007089	-2.44916	9.56866	-2.29955	0.0366345	0.0931275	-4.56812
KBTBD6	2.44874	7.67247	3.99587	0.00122085	0.006694	-1.26252
UBASH3A	-2.44865	4.50967	-5.15249	0.000127229	0.00126199	1.01022
PRG2	2.44855	8.71632	10.3488	3.98473e-08	7.3625e-06	9.11893
G014914	2.44832	4.46774	8.58599	4.26166e-07	3.01301e-05	6.76275
CATG00000058727.1	2.44802	5.64019	5.68243	4.76038e-05	0.000640768	2.00421
EMC9	-2.44781	5.60447	-4.23085	0.000762988	0.00470818	-0.792588
LRRC49	-2.44765	4.28566	-3.84754	0.00164581	0.00841474	-1.56014
CATG00000035242.1	2.44693	6.76009	9.00931	2.34049e-07	2.00978e-05	7.36197
G075916	-2.4467	6.38395	-5.90857	3.16564e-05	0.000490313	2.4171
R3HCC1	-2.44648	9.1218	-6.69274	8.12324e-06	0.000195341	3.79358
BIG-lncRNA-1619	2.4462	8.08596	4.23418	0.00075795	0.00468908	-0.785952
DYNLL2	-2.44548	8.5918	-3.41942	0.0039181	0.0162797	-2.41891
HSPA9	-2.44524	10.6655	-5.36257	8.57848e-05	0.00095061	1.40852
ENPP5	2.44497	7.04158	6.59749	9.53947e-06	0.000215306	3.63103
KIAA2013	2.44437	11.803	10.3822	3.82132e-08	7.19693e-06	9.16021
TEX33	-2.44436	8.12769	-4.74117	0.000279694	0.00224276	0.215599
TTLL10	-2.44432	4.76673	-6.88374	5.90745e-06	0.000156776	4.11563
G059954	-2.44396	9.59883	-3.85967	0.00160605	0.00826706	-1.5358
BARD1	2.44395	7.77622	4.18834	0.000830453	0.00502148	-0.877419
AP001893.1	-2.44359	5.07119	-5.27849	0.000100372	0.00106842	1.24978
BIG-lncRNA-913	2.44316	9.09189	9.06671	2.16114e-07	1.92587e-05	7.44154
AC124784.1	2.44316	8.46436	4.89359	0.00020839	0.00179632	0.512203
BIG-lncRNA-1462	2.44302	7.62011	3.70234	0.00220725	0.0104807	-1.85173
SERPINB6	-2.44294	4.84903	-5.02731	0.000161342	0.0015001	0.770375
AC068726.1	-2.44221	3.96569	-4.49754	0.000450119	0.00316643	-0.263128
CTC1	-2.44174	8.0369	-14.2679	5.40969e-10	5.70815e-07	13.2643
AC011379.2	-2.44088	3.61806	-10.8502	2.14844e-08	5.24334e-06	9.72633
G085522	2.44086	4.46461	6.76931	7.14523e-06	0.000177636	3.92331
SYT17	2.44062	6.19458	5.93688	3.00949e-05	0.000473657	2.4683
XLOC_003721	2.43989	8.53584	7.48522	2.23684e-06	8.29315e-05	5.09616
ADARB1	-2.43972	6.81191	-3.84929	0.00164003	0.00839377	-1.55663
ZFP69	2.43956	12.9902	5.84169	3.56897e-05	0.000531834	2.29572
CASC6	2.43956	13.5667	14.1797	5.88974e-10	5.8667e-07	13.1845
ZBTB7A	-2.43883	13.2244	-5.21474	0.000113135	0.00116099	1.12882
ITM2A	-2.43879	5.66199	-4.0344	0.00112996	0.00630596	-1.1853
LAS1L	-2.43824	3.52913	-10.0483	5.83542e-08	8.90763e-06	8.74227
XLOC_003410	-2.43802	5.77401	-4.70179	0.000301921	0.00236803	0.138589
AL354760.1	2.43787	11.8646	2.83484	0.0127777	0.0409279	-3.57071
AL136084.2	2.43779	11.4304	3.54132	0.0030592	0.0134569	-2.17485
XLOC_004787	-2.43761	5.66466	-4.31887	0.000640559	0.00412535	-0.617312
AC013643.2	2.43755	13.4301	9.05379	2.20021e-07	1.94905e-05	7.42366
PCNX3	-2.43725	4.74446	-6.82104	6.55504e-06	0.000167421	4.01047
CATG00000063921.1	2.43708	12.1946	4.72901	0.00028637	0.00227311	0.191841
G046041	2.43651	7.70886	7.71075	1.57322e-06	6.65979e-05	5.45083
TGFB2-OT1	2.43408	7.15535	2.73826	0.0154989	0.0475872	-3.75604
TRIM25	2.43392	9.07527	7.99176	1.02387e-06	5.22113e-05	5.8831
SCGB3A1	-2.43355	3.77598	-9.37891	1.40964e-07	1.50801e-05	7.86731
VCAN	2.43347	8.78606	7.37625	2.65771e-06	9.19918e-05	4.92227
AC007823.1	2.43344	5.42146	4.6385	0.000341527	0.00258504	0.0145091
G000805	-2.43333	8.38132	-6.64662	8.77928e-06	0.000203898	3.71503
AC026790.1	2.43281	4.49077	4.83667	0.000232525	0.00194817	0.401712
SNW1	-2.43245	10.2494	-7.62732	1.7906e-06	7.2243e-05	5.32045
WEE2-AS1	-2.43238	6.6033	-5.00042	0.000169831	0.00155041	0.718621
AC008415.1	-2.43215	5.83469	-3.49166	0.00338361	0.0145456	-2.27436
LINC00244	2.43137	6.18216	6.87545	5.98911e-06	0.000158288	4.10175
RPUSD2	-2.43088	8.02324	-6.4609	1.20379e-05	0.000251321	3.39569
CATG00000060946.1	-2.43037	3.45912	-8.41292	5.47721e-07	3.57366e-05	6.51128
PICSAR	-2.43035	4.15637	-5.3661	8.52224e-05	0.000946921	1.41517
TYSND1	-2.43	3.65308	-6.63708	8.92181e-06	0.000206246	3.69874
AC005838.2	-2.42969	7.21734	-7.34834	2.77839e-06	9.45624e-05	4.87747
SIPA1L1	-2.42934	12.0253	-4.85483	0.000224528	0.0018982	0.436995
LINC00514	2.4291	7.90916	9.12179	2.00268e-07	1.82827e-05	7.5175
GPAA1	-2.42881	7.22664	-7.23436	3.33435e-06	0.00010615	4.69338
MS4A4E	2.42861	11.0617	6.3656	1.41807e-05	0.000280385	3.22991
AC069307.1	2.42848	13.8869	4.87714	0.000215087	0.00183885	0.480305
LINC01055	2.42787	9.96354	2.90596	0.0110776	0.0364729	-3.43308
SAT2	-2.42738	7.66406	-8.04502	9.44869e-07	4.92768e-05	5.96382
CATG00000088098.1	2.42716	10.7505	3.81352	0.00176285	0.00886446	-1.62846
EXOC3L2	-2.42714	4.82377	-5.92437	3.07747e-05	0.000480643	2.44569
CATG00000082695.1	2.42711	13.5511	7.84245	1.28477e-06	5.92441e-05	5.65475
AC004870.4	-2.42669	3.57001	-11.585	9.04064e-09	3.16592e-06	10.5717
AC024267.5	2.42663	14.0333	4.00345	0.0012024	0.00661876	-1.24733
SSNA1	-2.42624	7.73022	-7.61575	1.82315e-06	7.2974e-05	5.30229
FPR2	2.42584	5.01752	3.03331	0.00856981	0.0298266	-3.1845
AL355432.1	2.42551	8.44136	2.93707	0.0104055	0.0347398	-3.3726
AC020915.3	2.42491	8.70883	3.58428	0.00280388	0.0125933	-2.08871
MBD3L1	2.42372	6.69608	5.44295	7.38884e-05	0.000861839	1.55947
ZNF268	2.42365	8.26937	6.51013	1.10665e-05	0.000239057	3.48082
PHF5A	-2.42327	11.9698	-11.8062	7.02858e-09	2.76359e-06	10.8161
CBWD2	2.42324	5.31684	6.65521	8.653e-06	0.000202222	3.72968
CATG00000002734.1	2.42323	7.99011	7.05774	4.43855e-06	0.000129126	4.40451
DOCK9-AS1	2.42307	4.44639	8.07061	9.09216e-07	4.82304e-05	6.00248
RPS23	-2.42303	5.07778	-5.0252	0.000161993	0.00150242	0.766305
ADIPOR2	-2.42181	6.88731	-4.67822	0.000316085	0.00244406	0.0924292
HEG1	-2.42159	3.50352	-10.8252	2.21436e-08	5.27961e-06	9.69669
LTB	-2.42099	11.0681	-4.37557	0.000572516	0.00379622	-0.504665
ADGRL1	-2.42096	9.40793	-4.4418	0.000502321	0.00344071	-0.373358
AC093503.2	2.42083	8.11891	5.93155	3.03827e-05	0.000476081	2.45867
RGSL1	2.42037	13.2591	3.42436	0.00387897	0.0161485	-2.40903
KLK4	-2.42017	12.0676	-3.64921	0.00245805	0.0113904	-1.95841
AC011365.1	2.41918	6.91282	4.73872	0.000281027	0.00224862	0.21081
MOCS1	-2.41886	4.01555	-7.56341	1.97844e-06	7.69887e-05	5.21991
G014406	2.41877	9.42635	4.38023	0.000567264	0.00377312	-0.495416
SLCO4C1	2.4187	9.1498	7.94188	1.1042e-06	5.41517e-05	5.80713
EPN2	-2.41852	6.39583	-4.75016	0.000274862	0.00221312	0.233153
AL691432.2	2.41849	13.5443	3.41958	0.00391677	0.0162756	-2.41857
FECH	-2.41814	4.14996	-7.47277	2.28115e-06	8.38806e-05	5.07638
G009112	-2.41777	3.64258	-11.3841	1.14034e-08	3.52516e-06	10.3456
G046246	-2.41764	6.98339	-5.10702	0.000138663	0.00134301	0.923305
LOC102467216	2.417	4.31478	12.1486	4.79548e-09	2.09039e-06	11.1861
CLC	-2.41672	10.0658	-4.79504	0.00025199	0.00207213	0.320689
VAMP8	-2.41666	7.06856	-5.72683	4.39157e-05	0.000603939	2.08582
ENPP7	2.41666	13.9709	3.20868	0.00600915	0.0226485	-2.83858
TMUB1	2.41652	6.98734	6.91943	5.56914e-06	0.000150744	4.17523
G057413	-2.41576	6.29718	-7.18747	3.59602e-06	0.000112014	4.61711
CATG00000005447.1	2.41575	8.12732	5.0387	0.000157879	0.00147402	0.792272
SHANK2-AS3	2.41575	5.17325	5.74056	4.28363e-05	0.000595009	2.111
CATG00000060216.1	2.41565	5.47079	6.12003	2.17538e-05	0.000375179	2.79682
CACNA1S	-2.41434	4.24186	-6.30819	1.5661e-05	0.000300715	3.12942
ASF1A	-2.41406	7.29625	-3.98961	0.00123631	0.00675973	-1.27507
AC010320.2	2.4138	12.1057	4.28061	0.000691094	0.0043766	-0.693435
AL512288.1	2.41327	12.9026	3.45519	0.00364365	0.0154049	-2.34737
PADI3	-2.4129	6.38109	-6.74011	7.50283e-06	0.000183851	3.87393
VPS37B	-2.41261	10.9652	-5.17511	0.000121908	0.0012252	1.05337
CATG00000113188.1	2.41143	6.13562	5.46498	7.09368e-05	0.000836791	1.6007
CATG00000101763.1	2.41055	5.264	5.07801	0.000146508	0.00140023	0.867734
RNF165	-2.41036	5.55631	-5.60604	5.47245e-05	0.000703261	1.86317
NHLRC2	-2.41031	4.73037	-6.24832	1.73779e-05	0.000322946	3.02414
SNHG25	-2.40965	11.8449	-4.62949	0.000347585	0.00261544	-0.00318378
LOC389705	2.4093	5.84848	7.30175	2.99288e-06	9.94097e-05	4.80243
DNAH9	-2.40918	7.0706	-8.40284	5.55846e-07	3.58639e-05	6.49651
HID1-AS1	-2.40892	5.70665	-4.21609	0.000785757	0.00481467	-0.822035
PKD1	-2.40871	6.78898	-6.53887	1.05377e-05	0.000230524	3.53035
AC015813.3	2.40865	7.2674	3.37556	0.00428298	0.0174734	-2.50652
PLCB1	-2.40792	4.81877	-6.8088	6.68995e-06	0.000170068	3.98988
AC009093.4	2.40789	5.23207	6.89981	5.75253e-06	0.000153574	4.14249
AC012173.1	-2.40675	7.49529	-5.3	9.64111e-05	0.00103733	1.29047
UBL4B	-2.40502	4.02155	-6.84814	6.2664e-06	0.000162986	4.056
AC243830.2	2.40431	6.99889	5.83722	3.5978e-05	0.000534782	2.28758
CATG00000025907.1	-2.40418	4.91719	-4.9254	0.000196048	0.001716	0.573782
XLOC_012925	-2.40372	8.2017	-2.08043	0.0554765	0.128717	-4.94957
G055010	2.40324	5.34738	3.85432	0.00162346	0.00833659	-1.54653
SUSD2	-2.40205	4.2116	-6.18908	1.92713e-05	0.000345665	2.91947
G068921	2.40155	5.77618	7.1298	3.94767e-06	0.000119723	4.52289
OR6C75	2.40128	11.3054	2.53741	0.0230707	0.064891	-4.13461
C1orf50	-2.40117	6.33864	-6.19418	1.91004e-05	0.000344252	2.92849
OTX1	2.40099	5.57485	11.8224	6.90108e-09	2.73747e-06	10.8339
AL627309.2	2.40082	7.09946	5.35902	8.63531e-05	0.000955254	1.40185
G049020	2.40042	4.54239	6.85053	6.24163e-06	0.00016266	4.06
CATG00000056335.1	2.39994	12.3602	4.65233	0.000332438	0.00253724	0.0416551
LINC01550	-2.39993	6.09818	-4.42532	0.000518922	0.00352657	-0.406007
FAM207A	-2.39963	4.01393	-7.8374	1.29474e-06	5.94624e-05	5.64697
CACNA1C-AS2	-2.3996	4.47428	-7.97592	1.04869e-06	5.25213e-05	5.85901
AC074389.2	-2.39892	5.16749	-4.12003	0.000951852	0.00555328	-1.01391
TMEM41A	-2.39884	6.48091	-4.60894	0.00036182	0.00269361	-0.0435674
SLC6A2	2.39877	11.9253	6.75823	7.27876e-06	0.00017966	3.90459
TLR6	2.39875	8.7309	4.68999	0.00030893	0.00240832	0.11548
AC004865.2	-2.39826	5.21122	-9.54762	1.12382e-07	1.31183e-05	8.09262
AC018645.2	2.39757	4.38627	5.83012	3.64403e-05	0.000538729	2.27466
AC127520.1	2.39694	8.92283	3.22714	0.00578839	0.0219899	-2.80197
LINC01358	-2.39682	5.22815	-16.1276	9.94761e-11	2.15092e-07	14.8303
AC027277.1	2.39635	12.12	6.71453	7.83147e-06	0.000190161	3.83057
BX248123.1	2.39589	6.64157	5.40109	7.98528e-05	0.000909748	1.48097
SUSD3	-2.39581	3.57586	-5.02186	0.000163026	0.00150981	0.759894
ARIH2OS	-2.39508	7.71493	-9.06468	2.16725e-07	1.92747e-05	7.43872
USP49	2.39501	4.62701	7.77536	1.42401e-06	6.32198e-05	5.55117
AL022326.1	2.39493	5.29172	7.47091	2.28787e-06	8.40585e-05	5.07341
AC022098.2	-2.39457	4.06294	-7.40367	2.54454e-06	8.9386e-05	4.96617
SNAI1	-2.39391	9.72863	-5.36919	8.47329e-05	0.000944501	1.421
XLOC_004022	-2.3937	4.24025	-1.60525	0.129776	0.247052	-5.69886
RRAGD	2.39336	8.81554	5.40013	7.99951e-05	0.000910307	1.47917
PPM1J	-2.39291	4.55006	-7.17779	3.65266e-06	0.000113306	4.60133
XLOC_010548	-2.39198	4.37351	-6.84278	6.3224e-06	0.000163434	4.047
B4GALT7	-2.39105	7.43741	-4.44255	0.00050158	0.00343669	-0.371875
ANKRD22	2.39104	6.5386	5.00494	0.000168373	0.00154307	0.72732
C19orf57	2.3909	4.65139	6.42268	1.28533e-05	0.000263802	3.32937
G001831	-2.38999	5.17106	-4.52082	0.000429991	0.00305935	-0.217152
C8orf37-AS1	2.38958	10.1889	6.56824	1.00245e-05	0.000222371	3.58086
G019545	2.38938	4.77055	2.72332	0.0159673	0.0486639	-3.78453
CYP1A1	-2.38911	4.28154	-5.55781	5.97832e-05	0.000746648	1.77373
RARRES2	-2.38907	5.55225	-2.92824	0.0105921	0.0352255	-3.38978
AC018685.2	2.38886	6.21279	4.02794	0.00114472	0.00637405	-1.19826
REREP3	-2.38883	4.37985	-6.06544	2.39519e-05	0.000400985	2.69939
AC011352.3	2.38857	4.68265	7.26698	3.16425e-06	0.000102203	4.74624
GPR153	-2.38842	9.22811	-3.97226	0.00128018	0.00694453	-1.30985
SNRNP70	-2.38799	9.05055	-4.93526	0.000192376	0.00169578	0.592854
CCL5	-2.38739	8.47617	-3.81415	0.00176059	0.00885709	-1.62719
HLCS-IT1	2.38717	7.85097	5.30385	9.57206e-05	0.0010325	1.29774
G018844	2.38692	6.96521	13.6385	1.00292e-09	7.36963e-07	12.6826
AC067930.1	2.3861	10.04	15.0307	2.64092e-10	4.21526e-07	13.9329
AC124248.1	2.38544	8.89471	7.89743	1.18136e-06	5.65138e-05	5.73918
LINC00402	-2.38523	6.00919	-3.52613	0.003155	0.0137849	-2.20531
CTSK	-2.38501	7.5881	-8.51166	4.74456e-07	3.22227e-05	6.65522
AC076968.1	2.38477	5.51966	7.33175	2.85284e-06	9.61473e-05	4.85079
EIF6	2.38404	15.2291	5.2223	0.000111539	0.00115013	1.14318
MAP3K7	-2.38399	5.51751	-7.07698	4.30155e-06	0.000126601	4.43618
G069950	2.38306	5.68822	5.33473	9.03533e-05	0.000990427	1.35607
ENO3	2.38262	8.95996	6.72116	7.7448e-06	0.000188465	3.84183
NUCKS1	-2.38249	12.0539	-3.57742	0.00284319	0.0127303	-2.10248
XLOC_007696	2.38218	5.52017	6.72595	7.68285e-06	0.000187365	3.84995
AC092325.1	2.38204	6.02254	5.22055	0.000111908	0.00115287	1.13985
AC011676.2	2.38074	5.25278	2.37281	0.0318086	0.083321	-4.43655
G062332	-2.38051	6.16426	-8.09451	8.77205e-07	4.7302e-05	6.0385
REG3A	2.38026	11.3442	5.21822	0.000112397	0.0011562	1.13543
PGLS	-2.38002	13.3351	-6.67188	8.41332e-06	0.000198902	3.75809
N4BP2L1	-2.37984	7.88448	-7.81426	1.34145e-06	6.0921e-05	5.6113
GMFB	-2.37949	4.56785	-6.75185	7.35684e-06	0.000181188	3.8938
BIG-lncRNA-448	2.37923	6.73835	8.02072	9.80086e-07	5.06705e-05	5.92704
AD000671.2	-2.37842	4.40635	-5.60881	5.44479e-05	0.000700509	1.8683
PRDM5	2.37841	8.74254	4.16586	0.00086855	0.0051852	-0.922307
ZNF511	-2.3778	8.60206	-6.16156	2.02234e-05	0.000356186	2.87066
AC104971.3	2.37761	10.105	1.90126	0.077125	0.166276	-5.24599
DHPS	2.37761	7.90849	3.72029	0.00212849	0.0101942	-1.81568
LINC02201	2.37719	9.67181	4.44755	0.000496666	0.00341241	-0.361989
KRTAP10-2	2.37692	10.1417	7.96042	1.07359e-06	5.31751e-05	5.83541
MEF2B	-2.37673	5.19808	-8.39195	5.64767e-07	3.60614e-05	6.48055
KIAA0586	2.37648	4.93913	10.5674	3.03558e-08	6.21311e-06	9.38685
AC098859.2	-2.37574	6.44918	-2.36401	0.0323552	0.0843975	-4.45246
SAMD9L	2.37536	9.5211	3.8601	0.00160463	0.00826355	-1.53492
MRPS35	-2.37532	8.53231	-4.60936	0.00036152	0.00269239	-0.0427338
UBE2G2	2.3753	10.0794	7.23543	3.32865e-06	0.000106119	4.69511
STOX2	2.37525	4.79921	5.37499	8.38239e-05	0.000939565	1.4319
NR1D1	-2.37506	4.33562	-6.80337	6.75064e-06	0.000170896	3.98074
DIAPH3	2.37496	4.27035	3.82503	0.00172233	0.00870468	-1.60534
ZNF7	2.37494	8.04805	9.87207	7.32857e-08	1.02611e-05	8.51678
PSTPIP1	-2.37472	10.6591	-6.87724	5.97138e-06	0.000158144	4.10475
CTDSP1	-2.37413	11.8837	-3.58595	0.00279442	0.0125634	-2.08536
CATG00000116804.1	-2.37394	3.82834	-10.1824	4.91675e-08	8.28696e-06	8.91155
AC008467.1	2.37374	6.0905	4.04869	0.00109805	0.0061701	-1.15669
RASA4	-2.3734	4.28595	-7.46332	2.31542e-06	8.45067e-05	5.06134
MAPK15	-2.37336	5.10593	-4.99272	0.000172346	0.00156667	0.703785
AC092153.1	2.37308	13.1642	9.65931	9.68843e-08	1.20031e-05	8.23998
NEDD8-MDP1	-2.37301	11.5787	-7.483	2.24468e-06	8.30385e-05	5.09263
BEX5	-2.37271	7.74642	-4.39417	0.000551846	0.00368918	-0.467761
CASZ1	-2.37226	5.18605	-6.66635	8.49215e-06	0.000200191	3.74866
SEMA5A	2.37127	4.6557	5.78801	3.93137e-05	0.000564989	2.19784
UBXN2B	2.37101	5.75248	3.09091	0.0076279	0.0272918	-3.0713
CMC4	-2.37042	8.27747	-6.00478	2.66688e-05	0.000432646	2.59063
XRCC4	2.37026	7.51595	8.56707	4.37942e-07	3.05074e-05	6.73545
LINC02351	2.36972	4.75328	11.1223	1.55089e-08	4.29655e-06	10.0455
[truncated: 42,826 more rows]
