# Supplementary material for: Identification of shared key genes in Rheumatoid Arthritis and COVID-19 and their relevance as diagnostic biomarkers and with immune infiltration: New insights from bioinformatics analysis
Source: PLoS One. 2025 Oct 9;20(10):e0333886. doi: 10.1371/journal.pone.0333886 (PMC12510541; doi:10.1371/journal.pone.0333886)
Supplement: S3 Table — (XLSX) [file pone.0333886.s003.xlsx]

## Sheet: Sheet1
S3 Table. GOKEGG enrichment analysis of differential expressed genes between RA and COVID-19 patients.
ONTOLOGY	ID	Description	GeneRatio	BgRatio	P-value	FDR(adjusted P-value)	qvalue	geneID	Count
BP	GO:0045730	respiratory burst	4/10	37/18800	2.64311e-09	2.08541e-06	9.82124e-07	RAC1/CYBB/TREM2/NOXA1	4
BP	GO:0071248	cellular response to metal ion	4/10	191/18800	2.06693e-06	0.000728285	0.000342985	CYBB/IQGAP1/LGMN/ECT2	4
BP	GO:0042743	hydrogen peroxide metabolic process	3/10	55/18800	2.80219e-06	0.000728285	0.000342985	RAC1/CYBB/NOXA1	3
CC	GO:0043020	NADPH oxidase complex	2/10	14/19594	2.12638e-05	0.00202006	0.00107438	CYBB/NOXA1	2
CC	GO:0001726	ruffle	3/10	177/19594	8.30059e-05	0.00394278	0.00209699	RAC1/IQGAP1/CLIP1	3
CC	GO:0005938	cell cortex	3/10	310/19594	0.000433401	0.0104888	0.00557852	RAC1/IQGAP1/ECT2	3
MF	GO:0005547	phosphatidylinositol-3,4,5-trisphosphate binding	2/10	39/18410	0.000194679	0.011732	0.00584973	IQGAP1/NRGN	2
MF	GO:0031267	small GTPase binding	3/10	267/18410	0.000335675	0.011732	0.00584973	IQGAP1/ECT2/NOXA1	3
MF	GO:0051020	GTPase binding	3/10	298/18410	0.000463104	0.011732	0.00584973	IQGAP1/ECT2/NOXA1	3
KEGG	hsa04520	Adherens junction	2/7	71/8164	0.00152253	0.0650969	0.0511203	RAC1/IQGAP1	2
KEGG	hsa04933	AGE-RAGE signaling pathway in diabetic complications	2/7	100/8164	0.00299697	0.0650969	0.0511203	RAC1/CYBB	2
KEGG	hsa04670	Leukocyte transendothelial migration	2/7	114/8164	0.00387736	0.0650969	0.0511203	RAC1/CYBB	2
