# Supplementary material for: Identification of shared key genes in Rheumatoid Arthritis and COVID-19 and their relevance as diagnostic biomarkers and with immune infiltration: New insights from bioinformatics analysis
Source: PLoS One. 2025 Oct 9;20(10):e0333886. doi: 10.1371/journal.pone.0333886 (PMC12510541; doi:10.1371/journal.pone.0333886)
Supplement: S4 Table — (XLSX) [file pone.0333886.s004.xlsx]

## Sheet: Sheet1
S4 Table. Evaluation of the Diagnostic Performance of the two identified key genes using ROC Analysis.
Types of disease	Genes	Expression level	Dataset	AUC	95%CI
RA	LGMN	Downregulated	Validation set	0.75	0.515−0.985
	NRGN	Upregulated	Validation set	0.842	0.685-1.000
COVID-19	LGMN	Upregulated	Validation set	0.705	0.567-0.842
	NRGN	Upregulated	Validation set	0.734	0.579-0.889
