# Supplementary material for: Identification of shared key genes in Rheumatoid Arthritis and COVID-19 and their relevance as diagnostic biomarkers and with immune infiltration: New insights from bioinformatics analysis
Source: PLoS One. 2025 Oct 9;20(10):e0333886. doi: 10.1371/journal.pone.0333886 (PMC12510541; doi:10.1371/journal.pone.0333886)
Supplement: S5 Table — (XLSX) [file pone.0333886.s005.xlsx]

## Sheet: Sheet1
S5 Table. The proportion of 22 infiltrating immune cells in RA samples by CIBERSORT.
Sample	B cells naive	B cells memory	Plasma cells	T cells CD8	T cells CD4 naive	T cells CD4 memory resting	T cells CD4 memory activated	T cells follicular helper	T cells regulatory (Tregs)	T cells gamma delta	NK cells resting	NK cells activated	Monocytes	Macrophages M0	Macrophages M1	Macrophages M2	Dendritic cells resting	Dendritic cells activated	Mast cells resting	Mast cells activated	Eosinophils	Neutrophils
GSM1337304	0.0567596	N/A	0.0296588	N/A	0.084082	0.0237032	0.037302	N/A	0.000897393	0.0566962	0.0352952	N/A	0.0238655	0.212063	0.0134897	0.246788	0.00882816	N/A	0.155757	N/A	N/A	0.0148141
GSM1337305	0.0241831	N/A	N/A	N/A	0.0138331	N/A	N/A	0.0223663	0.0233266	0.0191561	0.019666	N/A	0.0154961	N/A	0.029149	0.692496	0.00607125	N/A	0.113808	N/A	N/A	0.0204479
GSM1337306	0.0277376	0.0289031	0.0240523	N/A	N/A	0.135692	N/A	0.0179788	0.00886908	0.0111781	0.028537	0.00407329	0.0359323	0.0106846	0.033942	0.402754	0.0266086	N/A	0.175491	N/A	N/A	0.027566
GSM1337307	0	0.00844955	0.00155151	N/A	N/A	0.0363136	N/A	N/A	0.00332042	0.0272376	0.00779747	N/A	0.107804	0	0.00393551	0.148575	0.0049377	0.0021597	0.014434	0.0396146	N/A	0.593869
GSM1337308	0.0727778	N/A	0.01633	N/A	N/A	0.0977606	0.00215914	0.0295122	0.0224781	0.0215062	N/A	0.00626495	0.0571438	0	0.0792728	0.373973	0.0112901	N/A	0.0575701	0.142904	N/A	0.00905675
GSM1337309	0	0.0384228	0.000583175	N/A	N/A	0.0805418	N/A	N/A	0.027198	N/A	N/A	0.0137192	0.035239	0.018292	0.0185748	0.431789	0.0310827	N/A	0.304557	N/A	N/A	N/A
GSM1337310	0.00472255	0.0202977	0.00530319	0.00133528	N/A	0.0037642	N/A	0.00780838	0.01785	0.0259595	N/A	0.012739	N/A	0.271506	0.0310843	0.520973	N/A	N/A	0.0758113	N/A	N/A	0.000845358
GSM1337311	0.00976856	0.025615	0.0212607	0.00707401	N/A	0.0535785	N/A	0.0266113	0.00521442	0.0184276	N/A	0.0272738	0.00324468	N/A	0.0289625	0.559479	0.0224796	N/A	0.0927216	0.0944617	N/A	0.00382721
GSM1337312	0	0.0261874	0.0138557	N/A	N/A	0.138055	N/A	0.0439051	0.0177383	0.0154284	N/A	0.0400152	N/A	N/A	0.0342177	0.445101	0.0399083	N/A	0.0199826	0.147733	N/A	0.017872
GSM1337313	0.0262079	N/A	0.0172304	N/A	N/A	0.12717	N/A	0.0258298	0.000196737	N/A	N/A	0.0460837	0.0264031	0.0121924	0.0327646	0.570717	0.00503761	N/A	0.00200951	0.0954859	N/A	0.0126717
GSM1337314	0.0389359	0.0199683	0.0776736	0.0838737	0.0435084	N/A	0.0206309	0.00728811	0.0563735	0.065445	N/A	N/A	0.00623508	N/A	0.18872	0.341731	0.000460322	N/A	0.038568	N/A	N/A	0.0105882
GSM1337315	0.0295298	N/A	0.0195413	N/A	N/A	0.0960427	N/A	0.023284	0.0140853	0.0661819	N/A	0.00409765	N/A	0.0580883	0.0575539	0.506151	0.00508409	N/A	0.12036	N/A	N/A	N/A
GSM1337316	0.0566022	N/A	0.158263	0.0195472	0.00510387	N/A	0.0060612	0.0746554	0.0118974	0.114961	N/A	N/A	N/A	0.0792116	0.0751437	0.345616	N/A	N/A	0.0288417	N/A	N/A	0.0240953
GSM1337317	0.016628	0.0801712	0.0563436	0.03901	0.0733102	N/A	N/A	0.0731975	0.00177024	0.068816	N/A	0.0182441	0.0143149	N/A	0.157883	0.327374	0.0147961	N/A	0.0482788	N/A	N/A	0.00986194
GSM1337318	0.0512166	N/A	0.116816	0.0200952	N/A	N/A	N/A	0.019108	0.0394256	0.0230507	N/A	N/A	N/A	0.358484	0.0513316	0.226946	0.00932683	N/A	0.0548587	0.0173224	N/A	0.00599136
GSM1337319	0.0333326	0.0342505	0.145241	0.13178	N/A	N/A	0.0194651	0.0240745	0.010638	0.0555498	N/A	N/A	0.00832607	N/A	0.0746168	0.396622	N/A	N/A	0.0613864	N/A	N/A	0.00471782
GSM1337320	0.188029	N/A	0.130381	0.0647597	N/A	0.00093456	0.00445913	0.179872	0.00835323	0.0684116	N/A	N/A	0.00207616	0.037121	0.0672722	0.202755	N/A	N/A	0.0436203	N/A	N/A	0.00195517
GSM1337321	0.0373726	0.0097744	0.0545808	0.129861	0.00849157	N/A	0.0113426	0.0564812	0.00424734	0.0972762	N/A	0.0128696	0.0461816	N/A	0.114101	0.340603	0.00776588	N/A	0.0661839	N/A	N/A	0.00286745
GSM1337322	0.0140319	0	0.266973	0.0171546	N/A	N/A	0.012046	0.0241858	N/A	0.0888228	N/A	0.000667494	N/A	0.0363877	0.0609051	0.409265	N/A	N/A	0.0505436	N/A	N/A	0.0190176
GSM1337323	0.0638078	0.0339588	0.130448	0.0016334	0.0385718	N/A	0.00930408	0.0612903	0.0148706	0.109705	N/A	N/A	N/A	0.139384	0.116952	0.222529	N/A	N/A	0.0373394	0.0152571	N/A	0.00494774
GSM1337324	0.0173583	0.00938492	0.000391949	N/A	0.00434469	0.0265897	N/A	0.0175268	N/A	0.0326947	N/A	0.00278367	0.0403936	0.000521429	0.0542095	0.683581	0.0069648	N/A	0.103255	N/A	N/A	N/A
GSM1337325	0.00895332	N/A	0.383429	0.0106724	0.00331514	0.0123703	N/A	0.0226951	N/A	0.0373214	N/A	N/A	N/A	0.0312448	0.0622338	0.357923	0.0117263	N/A	0.0196576	0.00281105	N/A	0.0356473
