# Supplementary material for: Identification of shared key genes in Rheumatoid Arthritis and COVID-19 and their relevance as diagnostic biomarkers and with immune infiltration: New insights from bioinformatics analysis
Source: PLoS One. 2025 Oct 9;20(10):e0333886. doi: 10.1371/journal.pone.0333886 (PMC12510541; doi:10.1371/journal.pone.0333886)
Supplement: S6 Table — (XLSX) [file pone.0333886.s006.xlsx]

## Sheet: Sheet1
S6 Table. The proportion of 22 infiltrating immune cells in COVID-19 samples by CIBERSORT.
Sample	B cells naive	B cells memory	Plasma cells	T cells CD8	T cells CD4 naive	T cells CD4 memory resting	T cells CD4 memory activated	T cells follicular helper	T cells regulatory (Tregs)	T cells gamma delta	NK cells resting	NK cells activated	Monocytes	Macrophages M0	Macrophages M1	Macrophages M2	Dendritic cells resting	Dendritic cells activated	Mast cells resting	Mast cells activated	Eosinophils	Neutrophils
GSM5218990	0.0760028	N/A	N/A	0.193479	N/A	0.24696	0.103231	N/A	N/A	0.11566	0.0819497	N/A	N/A	N/A	N/A	N/A	0.135675	0	0.0470423	N/A	0	N/A
GSM5218991	0.0136699	N/A	N/A	0.160551	N/A	0.207395	0.138523	N/A	0.00384645	0.0742569	N/A	0.0114064	N/A	N/A	N/A	0.100708	0.0466203	0.0453235	0.121285	N/A	0.0764152	N/A
GSM5218992	0.163219	N/A	N/A	0.151407	N/A	0.254947	0.203635	N/A	N/A	N/A	N/A	N/A	N/A	N/A	0.0146722	N/A	0.21212	N/A	N/A	N/A	N/A	N/A
GSM5218993	0.135831	N/A	N/A	0.360097	N/A	0.15686	0.13131	0.0567868	N/A	N/A	N/A	0.0230607	N/A	N/A	N/A	0.132645	0.00302432	N/A	N/A	N/A	0.000384152	N/A
GSM5218994	0.149095	N/A	N/A	0.149755	N/A	0.172572	0.0801472	0.0426855	0.0132386	0.149085	N/A	0.0159524	N/A	N/A	N/A	0.0855848	0.121401	N/A	0.0189631	N/A	0.00152037	N/A
GSM5218995	0.0766696	N/A	N/A	0.506253	N/A	0	0.0947296	N/A	N/A	0.0374302	0.0176573	N/A	N/A	N/A	0.0589613	0.0701344	0.132859	N/A	N/A	0.00530593	N/A	N/A
GSM5218996	0.0904862	N/A	N/A	0.24716	N/A	0.101042	0.0925921	N/A	0.0635445	0.0923264	N/A	0.032717	N/A	N/A	0.0311543	N/A	0.150976	N/A	0.0980012	N/A	N/A	N/A
GSM5218997	0.30916	N/A	N/A	0.0203035	N/A	0.304318	0.106379	N/A	N/A	0.101327	N/A	N/A	N/A	N/A	N/A	0.0226194	0.135892	N/A	N/A	N/A	N/A	N/A
GSM5218998	0.311035	N/A	N/A	N/A	N/A	0.178654	0.0513138	0.0119978	N/A	0.0115377	N/A	0.103878	N/A	N/A	N/A	0.0540408	0.172823	N/A	0.10472	N/A	N/A	N/A
GSM5218999	N/A	0.113142	N/A	N/A	N/A	0.222977	0.0841432	0.0242123	N/A	0.089919	N/A	N/A	N/A	N/A	0.0773388	0.116891	0.199964	0.0714132	N/A	N/A	N/A	N/A
GSM5219000	0.0323835	0.0742545	N/A	N/A	N/A	N/A	N/A	N/A	0.0490973	0.0173442	N/A	0.0182107	0.0826767	0.0614364	N/A	0.118367	N/A	0.155654	N/A	0.0744308	0.0151331	0.301012
GSM5219001	0.123246	0.0294178	0.00301926	N/A	0.07508	N/A	0.160981	0.149621	N/A	0.0313398	N/A	0.173795	0.0791651	N/A	0.0374375	N/A	N/A	0.136897	N/A	N/A	N/A	N/A
GSM5219002	N/A	0.102512	0.0224196	N/A	0.167635	N/A	0.123329	N/A	0.0346905	0.0923699	0.0487645	N/A	N/A	0.0607707	N/A	N/A	N/A	0.0200472	0.0858483	N/A	N/A	0.241613
GSM5219003	N/A	0.0674669	N/A	0.0213195	N/A	0.0383322	0.0834998	0.0408069	0.00106021	N/A	0.0908283	N/A	0.136969	N/A	0.0365449	N/A	0.243736	N/A	0.239436	N/A	N/A	N/A
GSM5219004	N/A	0.21387	0.0814575	N/A	0.16843	0.0211213	N/A	N/A	N/A	N/A	0.0385552	N/A	0.0349281	0.0319951	N/A	N/A	N/A	0.0259392	N/A	0.0424685	N/A	0.341236
GSM5219005	N/A	0.0806507	0.150116	0.240292	0.14093	N/A	0.143987	N/A	N/A	N/A	N/A	0.0599609	N/A	0.0235893	0.021589	N/A	0.0607669	N/A	0.0408326	N/A	0.0372856	N/A
GSM5219006	N/A	0.10871	0.0132108	N/A	N/A	0.116067	0.061799	N/A	N/A	0.0705367	N/A	0.0165108	0.142476	0.0225233	N/A	N/A	N/A	0.115651	N/A	0.0538875	N/A	0.278628
GSM5219007	N/A	0.163647	N/A	N/A	0.118264	0	0.268716	N/A	N/A	0.0501042	0.0472061	0.0602554	0.0347577	N/A	0.0267482	0.100583	N/A	0.129718	N/A	N/A	N/A	N/A
GSM5219008	0.133098	0.145386	N/A	N/A	N/A	0.284579	0.0757319	N/A	0.0472982	0.0782835	N/A	0.00718358	N/A	N/A	N/A	0.0309361	N/A	0.126105	N/A	0.0236872	N/A	0.0477121
GSM5219009	0.0489909	0.00857037	N/A	N/A	0.17119	0.240836	0.214396	N/A	N/A	0.0384019	0.0579997	N/A	0.0458036	N/A	0.0369263	N/A	N/A	0.136886	N/A	N/A	N/A	N/A
GSM5219010	N/A	0.126325	N/A	0.0805092	N/A	0.0598745	0.151305	N/A	0.0320144	0.132783	N/A	0.0302549	N/A	N/A	0.100336	N/A	N/A	0.220326	0.0447281	N/A	0.0215432	N/A
GSM5219011	0.0783946	N/A	0.00109525	0.128816	0.0219663	0.080628	0.364848	N/A	N/A	0.00716737	N/A	0.00990496	0.113873	0.029865	0.0237888	N/A	0.0906255	N/A	0.0490277	N/A	N/A	N/A
GSM5219012	0.061864	N/A	N/A	N/A	N/A	0.0567814	0.0420788	0.0333456	N/A	0.0969905	N/A	0.0402451	0.0906262	N/A	0.0109994	0.222433	0.0220101	0.249575	0.0285055	N/A	N/A	0.0445459
GSM5219013	N/A	0.167852	0.196367	N/A	0.109951	N/A	0.0847973	N/A	0.111401	0.0506961	N/A	N/A	N/A	0.0352374	N/A	0	N/A	0.0271881	N/A	0.10716	N/A	0.109351
GSM5219014	0.272805	N/A	0.0248319	N/A	0.145942	N/A	N/A	0.0409275	0.0604794	0.0178107	N/A	N/A	0.009671	0.0407965	N/A	0.0528032	N/A	0.0317879	N/A	0.215397	0.0672944	0.0194529
GSM5219015	0.0958	N/A	0.121029	0.0230443	0.235944	N/A	0.227851	0.0865525	N/A	0.0501595	0.0231108	0.0163172	0.00926006	N/A	0.00572225	N/A	0.105209	N/A	N/A	N/A	N/A	0
GSM5219016	N/A	0.115161	0.0925384	N/A	0.0216638	N/A	N/A	N/A	0.100353	N/A	N/A	0.0992764	0.097748	0.0853905	0.0392421	N/A	N/A	0.0781535	0.170292	N/A	0.0539193	0.0462619
GSM5219017	N/A	0.0832281	0.0141942	0.0660095	0.00861266	N/A	0.332575	0.134377	N/A	0.108106	N/A	0.032572	N/A	N/A	N/A	0.0976992	N/A	0.107206	N/A	N/A	0.0154196	N/A
GSM5219018	N/A	0.0542781	0.102516	0.147084	N/A	N/A	0.0846122	0.139067	0.0289713	0.0126318	N/A	0.0572316	0.0198714	N/A	0.0512774	N/A	0.202979	N/A	0.0673795	N/A	0.0321003	N/A
GSM5219019	N/A	0.308571	0.0621033	N/A	0.122638	N/A	N/A	N/A	0.0172675	N/A	N/A	N/A	0.0789375	N/A	N/A	0.0562378	N/A	0.100114	N/A	0.0356817	N/A	0.218449
GSM5219020	0.406832	N/A	N/A	N/A	N/A	N/A	0.019509	N/A	0.0297727	0.033668	0.170836	N/A	N/A	N/A	N/A	0	N/A	0.0181321	N/A	0.0970765	N/A	0.224174
GSM5219021	0.0973266	N/A	0.0320465	N/A	0.133751	N/A	N/A	N/A	0.0430466	N/A	0.0907893	N/A	0.0578215	0.206383	N/A	0.145692	N/A	N/A	N/A	0.073597	0.065725	0.0538216
GSM5219022	N/A	N/A	0.0067372	N/A	0.108907	N/A	0.010208	0.0468996	0.170203	0.0459254	N/A	0.126514	0.143057	0.0754918	0.0585844	N/A	N/A	0.0716019	N/A	0.00999778	0.125873	N/A
GSM5219023	0.364686	N/A	N/A	N/A	0.188742	0.0379847	0.162905	N/A	0.0695692	0.0911551	N/A	0.0276842	N/A	N/A	N/A	N/A	N/A	0.00107227	N/A	0.0193822	N/A	0.0368199
GSM5219024	N/A	0.279422	0.144685	0.24478	0	N/A	0.0849748	N/A	0.0815025	N/A	0.00497824	N/A	0.02307	N/A	0.00694567	N/A	0.100228	N/A	N/A	0.0294143	N/A	N/A
GSM5219025	N/A	N/A	N/A	N/A	N/A	N/A	0.0446056	0.0336143	0.00117583	0.0530323	0.0748331	N/A	0.112163	0.300274	0.00843735	0.306392	N/A	N/A	N/A	0.0654719	N/A	N/A
GSM5219026	N/A	0.010736	0.0662785	0.0436934	0.220111	N/A	0.19647	0.0200511	N/A	0.073806	0.00845037	N/A	N/A	0.0675154	N/A	N/A	N/A	N/A	N/A	0.182965	0.0233404	0.0865828
GSM5219027	0.591182	N/A	N/A	0.0317963	N/A	N/A	0.147026	0.0472972	N/A	0.0194637	N/A	0.0263777	N/A	0.0622316	0.00255429	N/A	0.0211787	N/A	N/A	N/A	0.0508925	N/A
GSM5219028	0.126307	N/A	N/A	N/A	N/A	0.130094	0.305622	0.139159	N/A	N/A	0.0441417	N/A	0.193275	N/A	N/A	0.029713	N/A	0.017771	N/A	N/A	N/A	0.0139174
GSM5219029	N/A	0.179745	0.104047	0.00597424	0.0455565	N/A	0.0743561	N/A	0.0666722	N/A	0.181103	N/A	N/A	N/A	N/A	N/A	N/A	N/A	N/A	0.142656	0.00854093	0.191349
GSM5219030	0.363374	0.0332144	N/A	N/A	N/A	0.0943225	0.118348	0.0697624	N/A	0.00326144	N/A	N/A	0.077017	0.0593495	0.0361321	N/A	N/A	0.0847372	N/A	N/A	0.0244875	0.035994
GSM5219031	0.0697165	N/A	0.0256214	N/A	N/A	0.0259113	0.232015	N/A	N/A	0.0975329	N/A	N/A	N/A	0.0766162	N/A	N/A	N/A	N/A	N/A	0.222289	N/A	0.250298
GSM5219032	0.140527	N/A	0.0809271	0.238118	N/A	N/A	0.0309613	0.00618559	0.00175767	N/A	0.227566	0.0767099	N/A	0.015544	N/A	N/A	N/A	N/A	N/A	0.00962161	N/A	0.172082
GSM5219033	N/A	0.0960316	N/A	0.00657531	N/A	N/A	0.0229508	N/A	0.0395332	N/A	0.0142371	0.0590675	0.151941	0.119266	N/A	0.125358	N/A	N/A	0.251921	N/A	N/A	0.113119
GSM5219034	N/A	0.149778	0.0107167	N/A	0.107417	N/A	0.0454253	N/A	N/A	0.0424965	0.0800452	N/A	N/A	0.0816123	N/A	N/A	N/A	0.028155	N/A	0.166908	0.00413838	0.283308
GSM5219035	N/A	0.250746	0.144917	N/A	N/A	N/A	0.168014	N/A	0.0363454	N/A	0.051186	N/A	N/A	N/A	0.0195144	N/A	N/A	N/A	N/A	0.176113	N/A	0.153165
GSM5219036	N/A	0.0643727	0.0730227	N/A	N/A	0.173355	0.145575	N/A	0.00773954	0.073467	N/A	0.0268429	0.111386	N/A	0.0686934	0.0312133	0.22074	N/A	N/A	N/A	0.0035924	0
GSM5219037	N/A	0.0841875	N/A	0.0664546	N/A	N/A	0.0721094	0.019388	N/A	0.147611	0.170778	N/A	0	N/A	N/A	0.0856032	N/A	0.0219069	N/A	0.14926	N/A	0.182702
GSM5219038	N/A	0.0986225	0.0942057	0.158316	0.0553351	N/A	0.190587	N/A	N/A	N/A	N/A	N/A	0.0377683	N/A	N/A	N/A	0.0723078	N/A	N/A	0.149575	N/A	0.143283
GSM5219039	0.200176	N/A	N/A	N/A	N/A	0.248548	0.0662266	N/A	N/A	N/A	0.183321	N/A	0.0053584	N/A	N/A	0.0633169	0.063457	0.042766	N/A	0.0075621	N/A	0.119268
GSM5219040	0.146446	0.0383878	0.221134	0.12228	N/A	N/A	0.0606863	0.11045	N/A	0.131253	N/A	0.0692401	0.00251777	N/A	N/A	N/A	0.0614898	N/A	N/A	0.0361152	N/A	N/A
GSM5219041	N/A	0.144117	N/A	N/A	0.20074	N/A	N/A	N/A	N/A	0.00475149	N/A	0.035397	0.209497	0.00916607	0.0550723	0.100596	0.0689331	N/A	N/A	0.0144477	0.0134177	0.143865
GSM5219042	N/A	0.0737477	0.0157321	N/A	0.0326731	N/A	0.0550706	N/A	N/A	N/A	0.145304	N/A	N/A	N/A	N/A	0.192549	N/A	0.0734848	N/A	0.0723657	0.0220686	0.317004
GSM5219043	N/A	0.160632	N/A	N/A	N/A	0.306859	N/A	N/A	N/A	N/A	N/A	0.0094718	0.153388	N/A	N/A	0.124212	N/A	0.00668204	0.0666229	N/A	0.0632418	0.10889
