# Supplementary material for: Identification of shared key genes in Rheumatoid Arthritis and COVID-19 and their relevance as diagnostic biomarkers and with immune infiltration: New insights from bioinformatics analysis
Source: PLoS One. 2025 Oct 9;20(10):e0333886. doi: 10.1371/journal.pone.0333886 (PMC12510541; doi:10.1371/journal.pone.0333886)
Supplement: S7 Table — (XLSX) [file pone.0333886.s007.xlsx]

## Sheet: Sheet1
S7 Table. Drugability Assessment of Hub Genes.
Drug names	P-value	Adjusted P-value	Genes
trichostatin A PC3 UP	0.00043	0.013745	NRGN;LGMN
trichostatin A MCF7 UP	0.001908	0.030521	NRGN;LGMN
cimetidine BOSS	0.003098	0.032767	LGMN
asparagine BOSS	0.004096	0.032767	LGMN
L-cysteine BOSS	0.018514	0.094593	LGMN
liothyronine BOSS	0.018613	0.094593	NRGN
Sodium dichromate CTD 00000827	0.020692	0.094593	LGMN
alsterpaullone MCF7 UP	0.025437	0.101746	NRGN
valproic acid HL60 UP	0.028692	0.102015	NRGN
Tetradioxin CTD 00006848	0.035487	0.105873	NRGN;LGMN
Pentabromodiphenyl ether CTD 00003077	0.04107	0.105873	NRGN
vorinostat PC3 UP	0.041168	0.105873	LGMN
strophanthidin PC3 UP	0.045374	0.105873	LGMN
vorinostat MCF7 UP	0.060362	0.105873	LGMN
scriptaid PC3 UP	0.065299	0.105873	LGMN
trichostatin A HL60 UP	0.065589	0.105873	NRGN
irinotecan MCF7 UP	0.065976	0.105873	LGMN
scriptaid MCF7 UP	0.067618	0.105873	LGMN
Fonofos CTD 00005884	0.069934	0.105873	LGMN
TERBUFOS CTD 00000658	0.070223	0.105873	LGMN
vorinostat HL60 UP	0.07138	0.105873	NRGN
metronidazole PC3 DOWN	0.073114	0.105873	NRGN
parathion CTD 00006472	0.076096	0.105873	LGMN
lycorine HL60 DOWN	0.084344	0.112459	NRGN
anisomycin HL60 DOWN	0.100729	0.128933	NRGN
Arsenenous acid CTD 00000922	0.124187	0.152846	NRGN
SELENIUM CTD 00006731	0.149827	0.177573	NRGN
COPPER CTD 00005706	0.16168	0.184777	NRGN
VALPROIC ACID CTD 00006977	0.172711	0.190578	NRGN;LGMN
7646-79-9 CTD 00000928	0.285474	0.304506	LGMN
acetaminophen CTD 00005295	0.370762	0.380482	LGMN
Retinoic acid CTD 00006918	0.380482	0.380482	NRGN
